# Supplementary material for: Going with the flow: Intraspecific variation may act as a natural ally to counterbalance the impacts of global change for the riparian species Populus deltoides
Source: Evol Appl. 2019 Sep 20;13(1):176–94. doi: 10.1111/eva.12854 (PMC6935597; doi:10.1111/eva.12854)
Supplement: Supplementary file 2 [file EVA-13-176-s002.xlsx]

## Sheet: Feuil1
DATABASE_NAME	selection946	POOL	LOCALITE	PROVINCE (Provenance)	Pays	Latitude	Longitude	J001	J002	J003	J004	J005	J006	J007	J008	J009	J010	J011	J012	J013	J014	J015	J016	J017	J019	J020	J022	J023	J024	J025	J026	J027	J028	J029	J030	J031	J032	J039	J040	K002	K003	K004	K005	K006	K007	K008	K009	K010	K011
E9577-21	1	.	Akaska	South Dakota	USA	45.3325	-100.121	AG	CT	TT	AA	AA	CC	CC	CT	TT	AA	GG	CC	AA	GG	GG	GT	CT	AG	TT	CC	AA	TT	AG	CC	GT	AC	AA	TT	CT	GG	AA	CT	CG	CC	TT	TT	TT	GG	GG	GG	TT	TT
POPLAR_NI-267-002	1	.	Albany	Illinois	USA	41.75	-90.3333	AG	CC	TT	AG	AA	CC	CT	TT	TT	AA	AG	CC	AG	GG	AG	GT	TT	AA	TT	CT	AG	TT	NA	AA	TT	CC	AG	TT	CT	AA	AG	TT	CG	CT	CT	TG	TT	GG	CG	AG	TT	AA
POPLAR_NI-270-002	1	.	Albany	Illinois	USA	41.75	-90.25	AA	CT	TT	AA	AA	TT	CC	CT	TT	AG	AG	CC	AA	AG	GG	TT	CT	AG	TT	TT	AA	TT	NA	AA	TG	CC	AG	CT	CC	AA	AA	TT	CG	CC	CT	TG	TT	AA	CG	NA	TT	AA
POPLAR_NI-274-003	1	.	Albany	Illinois	USA	41.75	-90.25	GG	CC	TT	AA	AA	CC	CC	TT	TT	GG	AG	CC	AA	GG	GG	TT	TT	AA	TT	CC	AA	TT	NA	AA	TG	AC	AA	CT	CT	AG	AA	CT	CG	CC	CT	TT	CT	AG	CG	AG	TT	AA
POPLAR_NI-L270-003	1	.	Albany	Illinois	USA	41.75	-90.25	GG	CC	TT	AA	AA	TT	CT	TT	TT	AG	AG	CC	AA	AA	GG	TT	CT	AG	TT	CT	AG	TT	NA	AA	TG	CC	AA	TT	CC	AG	AA	TT	CC	CT	CT	TT	TT	AG	CG	GG	TT	AA
AW-05	1	.	Alexander W.	Alberta	Canada	49.74	-112.86	AG	CC	TT	AA	AA	CC	CC	CT	TT	AA	AG	CC	AG	GG	GG	TT	CT	AG	TT	CT	AA	TT	AG	CC	TT	AA	AG	TT	CC	AG	AA	CC	CG	CC	CT	TT	TT	AA	GG	GG	TT	AT
AW-06	1	.	Alexander W.	Alberta	Canada	49.74	-112.86	AG	TT	TT	AA	AA	CT	CC	TT	TT	GG	AG	CC	AA	GG	GG	TT	CT	GG	TT	CC	AA	TT	AG	CC	GT	AA	AG	TT	CC	GG	AA	CC	GG	CC	CT	TT	TT	AA	GG	GG	TT	AA
AW-19	1	.	Alexander W.	Alberta	Canada	49.74	-112.86	AA	CT	TT	AA	AA	CC	CC	TT	TT	AA	AG	CC	AG	GG	AG	GT	CC	AG	TT	CC	AA	TT	AG	CC	GT	AC	AA	TT	CC	AA	AA	CC	CG	CC	CT	TT	TT	AA	GG	GG	TT	AA
PED_11_US_NY-1145	1	.	Aloquin	New York	USA	42.8627	-77.1517	AA	TT	CT	AA	AA	CC	CT	TT	TT	AG	AA	CC	GG	AG	GG	GT	TT	AA	CT	CT	AG	TT	AG	AA	TT	AC	AG	TT	CT	GG	AA	TT	CG	CT	TT	TT	TT	AA	CG	GG	CT	AT
POPLAR_NI-122A-026	1	South_subsp_deltoides	Alto Pass	Illinois	USA	37.6667	-89.3333	GG	CT	TT	AA	AA	CT	CC	TT	TT	AG	AG	CC	AA	GG	GG	TT	TT	AA	CT	CC	AG	TT	NA	AA	TT	CC	GG	CT	CT	AG	AG	TT	CC	CC	TT	TT	CT	AG	CC	AA	CT	AA
POPLAR_NI-L123-011	1	South_subsp_deltoides	Alto Pass	Illinois	USA	37.5833	-89.3333	AA	CC	TT	AG	AA	CT	CT	CT	TT	AG	AA	CC	GG	AG	GG	TT	TT	AA	TT	CT	GG	CT	NA	AA	TT	CC	GG	TT	CC	AA	AG	CT	CC	CT	TT	TT	CC	AA	CC	AA	TT	AA
POPLAR_NI-L123-041	1	.	Alto Pass	Illinois	USA	37.5833	-89.3333	AA	CT	TT	AA	AG	TT	CC	CT	TT	GG	AA	CC	AG	AG	GG	GT	TT	AG	TT	CT	GG	TT	NA	AA	GG	AC	AG	TT	CT	GG	AG	TT	CG	CC	CT	TT	CC	AG	CC	AG	TT	AT
PED_12_US_MN-01-05	1	.	Anoka	Minnesota	USA	45.1977	-93.3872	AA	CT	TT	AA	AA	CT	CC	TT	TT	AG	AA	CC	GG	GG	GG	GT	NA	AA	TT	TT	GG	TT	NA	AC	GG	AA	AG	TT	CT	AA	AA	CT	CG	CC	CT	TT	CT	GG	GG	AG	TT	AT
PED_12_US_MN-02-03	1	.	Anoka	Minnesota	USA	45.1977	-93.3872	AA	TT	TT	AA	AA	TT	CT	CT	TT	GG	GG	CC	AG	GG	GG	TT	TT	AA	TT	TT	AA	CT	NA	AC	TG	CC	AA	TT	CC	AA	AG	TT	GG	CT	TT	TG	TT	NA	GG	GG	TT	AT
PED_12_US_MN-03-01	1	.	Anoka	Minnesota	USA	45.1977	-93.3872	AG	CT	TT	NA	AA	CT	CC	CT	TT	GG	AG	CC	AA	GG	GG	GT	TT	AA	TT	CC	AA	TT	NA	CC	TG	AC	AA	CT	CC	AA	AG	TT	CG	CC	CT	TT	TT	AG	GG	GG	TT	AA
PED_12_US_MN-04-12	1	.	Anoka	Minnesota	USA	45.1977	-93.3872	AA	CT	TT	AA	AA	CC	CC	TT	CT	AG	AG	CC	AA	GG	GG	GT	TT	AA	TT	CC	AA	TT	NA	AA	TT	AA	AG	TT	TT	AG	AA	TT	CC	CC	CT	TG	CT	AA	GG	AG	TT	AA
PED_12_US_MN-06-32	1	.	Anoka	Minnesota	USA	45.1977	-93.3872	AG	CC	CT	AA	AA	CT	CC	TT	CC	AA	AA	CC	AA	AG	GG	TT	CT	AA	TT	CT	AG	TT	NA	CC	GG	AC	AG	TT	CT	AA	AA	CT	CG	CC	TT	TT	NA	AG	CG	GG	TT	AA
E9550-02	1	.	Arlington	South Dakota	USA	44.3644	-97.1331	AA	CC	TT	AA	AA	CC	CC	TT	TT	AA	AG	CC	AA	GG	GG	TT	TT	AG	TT	CT	AA	TT	AG	AC	TT	AA	AG	TT	CT	AG	AA	CT	CG	CC	TT	TT	CT	AG	GG	GG	TT	TT
E9550-13	1	.	Arlington	South Dakota	USA	44.3644	-97.1331	AA	TT	TT	AA	AA	CT	CC	CT	TT	AG	AA	CC	AA	GG	GG	GT	CC	AG	TT	CC	AG	TT	GG	AA	TT	AC	AA	CT	CT	GG	AA	CT	CC	CC	CT	TT	TT	AG	CG	GG	TT	AT
PED_11_QC-1106	1	.	Asbestos	Québec	Canada	45.7797	-71.9419	GG	CT	CC	AA	AA	CC	CC	TT	TT	AG	AA	CT	AG	AG	GG	TT	CT	AA	TT	CT	AG	CT	AG	AA	TT	AC	AA	CT	CC	AG	AG	CT	CC	CC	TT	TT	CT	AG	GG	GG	CT	AA
PED_12_US_OH-1197	1	.	Ashtabula	Ohio	USA	41.8651	-80.7898	NA	CC	TT	AG	AA	CT	CC	TT	TT	AA	AG	CC	AA	GG	GG	TT	CT	AA	TT	CT	AG	TT	NA	AC	TT	NA	AG	TT	NA	AG	AA	TT	CC	CC	TT	TT	TT	AG	CC	AG	TT	AA
PED_11_QC-1062	1	.	Athelstan	Québec	Canada	45.0121	-74.1594	GG	CT	TT	AG	AA	CT	CC	CC	TT	AG	AG	TT	AG	GG	GG	TT	TT	AA	TT	TT	GG	TT	NA	AA	TT	AC	AG	CT	CC	AG	AG	NA	CC	CC	CT	TT	CT	AA	CG	AG	TT	AA
PED_11_US_NY-1146	1	.	Avon	New York	USA	42.9081	-77.734	AA	CT	CT	AA	AA	CT	CC	TT	TT	AG	AA	CC	AG	GG	GG	GT	CT	AA	TT	CT	AG	TT	AG	AA	TT	CC	GG	CT	CC	AG	AG	CT	CC	CC	CT	TT	NA	AA	CG	AG	CT	AA
PED_10_QC-0895	1	.	Aylmer	Québec	Canada	45.4159	-75.893	GG	CT	TT	AA	AA	TT	CC	TT	TT	GG	AA	CC	GG	GG	GG	GT	CC	AA	TT	CT	GG	TT	NA	AA	TG	AC	GG	TT	CT	AG	AA	CT	GG	CC	CC	TT	TT	AG	CG	GG	TT	AA
PED-1243	1	.	Baie-du-Fèvre	Québec	Canada	46.159	-72.7552	AG	CT	CT	AA	AA	CT	CC	TT	TT	AG	AG	CT	AG	GG	GG	TT	CT	AG	TT	CT	AA	TT	AG	AC	TT	AC	AA	CT	CT	AA	AA	CC	CC	CC	CT	TG	CT	AA	GG	AG	TT	TT
PED_07_BAF_01-0052	1	.	Baie-du-Fèvre	Québec	Canada	46.1564	-72.7539	AA	CT	TT	AA	AA	CT	CT	CT	TT	AG	AG	CC	AG	AG	AG	TT	CT	AA	TT	CT	AG	CT	NA	AA	GT	AC	AG	TT	CC	AG	AG	CC	CG	NA	CT	TT	TT	AA	CG	GG	CT	AT
PED_07_BAF_01-0038	1	.	Baie-du-Fèvre	Québec	Canada	46.1564	-72.7539	GG	CT	TT	AA	AA	CT	CC	CT	TT	AG	AA	CT	AG	AA	AG	TT	CT	AA	TT	TT	AG	TT	AG	AA	TT	AC	AG	CT	CC	GG	AA	CT	CC	CC	CT	TT	CC	AG	CG	AA	CT	AA
PED_07_BAF_01-0040	1	.	Baie-du-Fèvre	Québec	Canada	46.1564	-72.7539	AG	TT	CT	AA	AA	CT	CC	TT	TT	AG	AG	CC	AG	AA	GG	TT	CT	AA	TT	CT	AG	TT	AG	AA	GT	AC	AG	TT	CC	AG	AA	CC	CG	CC	TT	TG	TT	AA	CG	GG	TT	AT
PED_07_BAF_01-0044	1	.	Baie-du-Fèvre	Québec	Canada	46.1564	-72.7539	GG	CC	CT	AA	AA	CT	CC	TT	TT	AG	AG	CC	AA	GG	GG	TT	CT	AA	TT	TT	AG	CT	AG	AA	GT	AC	AA	CT	CT	AG	AA	CT	CG	CC	CC	TT	CT	AG	CG	AG	CC	NA
PED_07_BAF_01-0054	1	.	Baie-du-Fèvre	Québec	Canada	46.1564	-72.7539	AG	TT	TT	AA	AA	TT	CC	CT	TT	AG	AG	CC	AG	AG	GG	TT	CT	AA	TT	CC	AG	CT	AG	AC	TT	CC	AG	TT	CT	AA	AA	CT	GG	CC	TT	TT	CT	AA	CC	GG	TT	NA
PED_07_BAF_01-0059	1	.	Baie-du-Fèvre	Québec	Canada	46.1564	-72.7539	AG	CT	CT	AA	AA	CC	CC	TT	TT	AG	AA	CT	GG	GG	GG	TT	TT	AA	TT	CC	AA	TT	GG	AC	TT	AC	AG	TT	TT	AG	AA	CC	CC	NA	CT	TT	CC	AG	GG	NA	CC	NA
PED_07_BAF_01-0060	1	.	Baie-du-Fèvre	Québec	Canada	46.1564	-72.7539	GG	CC	NA	NA	AA	CT	CC	CT	TT	AG	AG	CT	AG	AG	GG	GG	CT	AG	TT	CC	AA	TT	GG	AA	GT	AC	AA	TT	CC	AG	AG	CC	CG	CC	TT	TT	CT	GG	CG	NA	TT	AA
PED_11_QC-1069	1	.	Baie-d'Urfé	Québec	Canada	45.4286	-73.8998	AG	CT	TT	AA	AA	CT	CC	CT	TT	GG	AA	CT	AA	GG	GG	TT	TT	AA	TT	CT	AA	TT	NA	AA	TT	CC	AA	TT	CT	AG	AA	CC	CC	CC	CT	TG	CT	AA	CG	AG	TT	AA
PED_11_US_NY-1148	1	.	Bath	New York	USA	42.3537	-77.3453	GG	CC	CC	AA	AA	CT	CC	TT	CT	AA	AG	CC	AG	AG	GG	TT	CT	AA	TT	CC	AA	TT	NA	AA	TT	CC	AA	TT	CC	AA	AA	CT	CG	CC	TT	TT	CT	AA	CC	AA	TT	AA
POPLAR_NI-001-016	1	.	Baton Rouge	Louisiana	USA	30.4167	-91.2	GG	CT	TT	AG	AA	CC	CC	TT	CT	AG	GG	CC	AA	GG	GG	GT	CC	AA	CT	CT	GG	CC	NA	AC	TG	CC	AG	TT	CC	AG	GG	TT	CC	CC	CT	TT	TT	AG	CC	AA	TT	AA
PED-1241	1	.	Bécancourt	Québec	Canada	46.4141	-72.2471	GG	CC	CT	AA	AA	CT	CC	TT	TT	GG	AG	CC	AG	GG	GG	TT	CC	AA	TT	TT	AA	TT	NA	AA	TG	CC	GG	TT	CC	GG	AA	CC	CC	CC	TT	TG	TT	AA	CC	AG	TT	AA
PED_11_US_VT-1115	1	.	Bellows Falls	Vermont	USA	43.0899	-72.4537	GG	CC	CT	AA	AA	CC	CC	CT	TT	AG	AA	CT	AA	GG	GG	TT	TT	AA	TT	CT	AA	NA	AG	AA	TT	CC	GG	TT	CC	NA	AA	CT	CG	CC	TT	TT	CC	AA	CC	AA	TT	AT
PED_11_US_VT-1114	1	.	Bellows Falls	Vermont	USA	43.0907	-72.4529	AA	CC	CT	AA	AA	CC	CC	CT	TT	AG	GG	CT	GG	GG	GG	TT	TT	AA	TT	CT	AG	TT	AG	AA	TT	CC	AG	TT	CC	AA	AA	CT	CG	CC	TT	TG	TT	AA	CC	AG	CT	AT
PED_12_US_MN-42-30	1	.	Benton	Minnesota	USA	45.7211	-93.9733	AG	CT	CT	AA	AA	TT	CC	TT	CC	GG	GG	CC	AA	GG	GG	GT	CC	AA	TT	CT	AG	TT	NA	AA	TG	CC	AG	TT	CC	GG	AA	CT	GG	CC	TT	TT	TT	AG	GG	GG	TT	AA
PED_12_US_MN-43-16	1	.	Benton	Minnesota	USA	45.7211	-93.9733	GG	TT	TT	AA	AA	TT	CC	CT	TT	GG	AA	CC	AA	GG	GG	GT	CT	AA	TT	CT	AG	TT	NA	AA	TT	AC	GG	TT	CT	AA	AA	CC	CG	CC	CT	TT	CC	AA	GG	GG	TT	AA
PED_12_US_MN-45-29	1	.	Benton	Minnesota	USA	45.7211	-93.9733	AG	TT	TT	AA	AA	CC	CC	CT	TT	AG	AG	CC	AG	GG	GG	TT	TT	AA	TT	CT	AA	CT	NA	AC	TT	AC	AG	CT	CT	AA	AA	CT	CC	CC	CC	TT	TT	AG	NA	GG	TT	AA
PED_12_US_MN-46-35	1	.	Benton	Minnesota	USA	45.7211	-93.9733	AA	CT	CT	AA	AA	CC	CC	CC	CT	AA	AA	CC	AG	GG	GG	TT	TT	AG	TT	CC	AA	TT	NA	AC	TT	CC	GG	TT	CT	AA	AA	CT	CG	CC	TT	TT	CT	AA	GG	AG	TT	AT
PED-1247	1	.	Bernierville	Québec	Canada	46.0975	-71.554	GG	CT	CT	AA	AA	CC	CC	TT	TT	GG	AA	CC	AG	AG	GG	TT	CT	AA	TT	CT	GG	TT	AG	AA	TT	CC	GG	TT	CT	GG	AA	TT	CG	CC	CT	TG	CT	AA	GG	AG	CC	AA
DL2-31	1	.	Berthier	Québec	Canada	46.0842	-73.1843	AG	CC	CT	AA	AA	CC	CC	TT	CT	GG	AA	CC	AA	AG	GG	TT	TT	AA	TT	TT	AG	CT	AG	AA	TT	AC	GG	CT	CC	AG	AA	CC	CC	CC	CC	TT	CT	AA	GG	GG	CT	AA
DL2-28	1	.	Berthier	Québec	Canada	46.0842	-73.1843	GG	CT	CT	AA	AA	CC	CC	CT	TT	AG	AA	CC	GG	AG	GG	TT	CC	AA	TT	TT	AA	TT	GG	AA	TT	AC	GG	TT	CC	AG	AA	CC	GG	CC	CC	TT	CC	AG	CG	GG	CC	AT
PED_11_QC-1090	1	Northeast_subsp_deltoides	Berthierville	Québec	Canada	46.0863	-73.1971	AG	CT	TT	AA	AA	CT	CC	CT	TT	GG	AG	CC	AG	AG	GG	TT	NA	AA	TT	TT	AG	CC	NA	AA	TG	AC	AA	CT	CC	AG	AA	CT	GG	CC	CC	TT	CC	AG	CG	GG	CC	AA
PED-1252	1	.	Berthierville	Québec	Canada	46.0859	-73.1989	GG	CT	TT	AA	AA	CC	CC	TT	TT	GG	GG	CC	AA	GG	AG	TT	CT	AA	TT	CT	AA	CT	NA	AC	TT	CC	AG	TT	CC	AG	AA	CC	GG	CC	CT	TT	TT	AA	GG	AG	CC	AT
BL-01	1	.	Bindloss	Alberta	Canada	50.9	-110.3	AG	CC	TT	AA	AA	CT	CC	CT	TT	AG	GG	CC	AA	AG	GG	TT	TT	AG	TT	CC	AG	TT	AA	CC	TT	AC	AG	TT	CC	AG	AA	TT	CC	CC	TT	TT	TT	AG	GG	GG	TT	AA
BL-08	1	.	Bindloss	Alberta	Canada	50.9	-110.3	AG	CT	TT	AA	AA	CT	CC	CT	TT	GG	GG	CC	AG	AA	GG	TT	CT	AG	TT	CC	AG	CC	AA	CC	TT	AA	AG	TT	CC	AG	AA	CC	CC	CC	CT	TT	TT	AA	GG	AG	TT	AA
BL-15	1	.	Bindloss	Alberta	Canada	50.9	-110.3	AA	TT	TT	AA	AA	CT	CC	TT	TT	AA	AG	CC	AA	GG	GG	TT	TT	AG	TT	CC	AA	CT	AA	CC	GG	AA	AG	TT	CT	AA	AA	CC	CG	CC	TT	TT	TT	AG	CG	GG	TT	AA
BL-02	1	.	Bindloss	Alberta	Canada	50.9	-110.3	AG	CT	TT	AA	AA	CC	CC	CT	TT	AG	AG	CC	AG	GG	GG	TT	TT	GG	TT	CC	AA	TT	AG	CC	GT	AA	AA	TT	CC	GG	AA	CT	CG	CC	TT	TT	TT	AA	GG	GG	TT	AT
BL-03	1	.	Bindloss	Alberta	Canada	50.9	-110.3	AA	CT	TT	AA	AA	CC	CC	TT	TT	AG	AA	CC	AA	AG	GG	TT	TT	AG	TT	CC	AA	CC	AG	CC	GT	AA	AA	TT	CC	AA	AA	CT	CC	CC	TT	TT	TT	AA	GG	GG	TT	AT
BL-05	1	.	Bindloss	Alberta	Canada	50.9	-110.3	AG	CT	TT	AA	AA	CC	CC	TT	TT	AG	GG	CC	AA	GG	GG	TT	CT	GG	TT	CC	AA	TT	AG	CC	TT	AA	AG	TT	CC	AG	AA	TT	GG	CC	TT	TT	TT	AA	GG	GG	TT	AA
BL-06	1	.	Bindloss	Alberta	Canada	50.9	-110.3	AA	CT	TT	AA	AA	CC	CC	TT	TT	GG	AG	CT	AA	AG	GG	GG	TT	GG	TT	CT	AA	CT	AG	CC	TT	AC	AA	TT	CC	AA	AA	CT	CG	CC	CT	TT	TT	AA	GG	GG	TT	AA
BL-07	1	.	Bindloss	Alberta	Canada	50.9	-110.3	AG	TT	TT	AA	AA	TT	CC	TT	TT	AA	AA	CC	AA	GG	GG	TT	TT	AA	TT	CC	AA	TT	AG	CC	GT	AA	AA	TT	CC	AG	AA	CT	CG	CC	TT	TT	TT	AA	GG	GG	TT	AA
BL-11	1	.	Bindloss	Alberta	Canada	50.9	-110.3	GG	TT	TT	AA	AA	CT	CC	CT	TT	AA	GG	CC	AA	GG	GG	TT	TT	GG	TT	CC	AA	TT	AG	CC	TT	AA	AA	TT	CC	AG	AA	CC	CG	CC	CT	TT	TT	AA	GG	GG	TT	AT
BL-12	1	.	Bindloss	Alberta	Canada	50.9	-110.3	AG	TT	TT	AA	AA	CT	CC	CT	TT	AG	GG	CC	AG	GG	GG	TT	TT	AA	TT	CC	AA	TT	AG	CC	TT	AC	AG	TT	CC	AA	AA	CC	GG	CC	CT	TT	TT	AA	GG	GG	TT	AA
BL-13	1	.	Bindloss	Alberta	Canada	50.9	-110.3	AA	TT	TT	AG	AA	CC	CC	TT	TT	AG	GG	CC	AA	GG	GG	GT	CT	AA	TT	CC	AA	CT	AG	CC	GT	AA	AG	TT	CC	AA	AA	CT	CC	CC	CT	TT	TT	AG	GG	GG	TT	AA
BL-14	1	.	Bindloss	Alberta	Canada	50.9	-110.3	AA	CT	TT	AA	AA	CC	CC	TT	TT	AG	AG	CC	AA	AG	GG	TT	CT	GG	TT	CC	AA	TT	AG	CC	GG	AC	AG	TT	CC	AG	AA	CC	CG	CC	CT	TT	TT	AA	GG	GG	TT	AT
BL-16	1	.	Bindloss	Alberta	Canada	50.9	-110.3	AA	TT	TT	AA	AA	CT	CC	TT	TT	AG	AA	CC	AA	GG	GG	GT	CT	AG	TT	CC	AA	CT	AG	CC	GT	AC	AA	TT	CC	AA	AA	CT	CC	CC	CC	TT	TT	AA	GG	GG	TT	AT
BL-17	1	.	Bindloss	Alberta	Canada	50.9	-110.3	AA	TT	TT	AA	AA	CC	CC	TT	TT	AG	AG	CC	GG	GG	GG	GG	CT	GG	TT	CC	AA	TT	AG	CC	GG	AC	AG	TT	CC	AA	AA	CT	CC	CC	TT	TT	TT	AG	GG	GG	TT	AA
BLI-01	1	.	Bindloss	Alberta	Canada	50.8786	-110.275	AG	CC	TT	AA	AA	CT	CC	TT	TT	AG	AG	CC	AA	GG	GG	TT	TT	AA	TT	CC	AA	TT	NA	CC	TT	AC	GG	TT	CC	AG	AA	CC	CG	CC	TT	TT	TT	AA	GG	GG	TT	AA
BLI-09	1	.	Bindloss	Alberta	Canada	50.8786	-110.275	AA	CT	TT	AA	AA	CT	CC	TT	TT	AG	GG	CC	AA	GG	GG	TT	CT	GG	TT	CC	AA	TT	NA	CC	TT	AC	AA	TT	CT	AG	AA	CT	CG	CC	TT	TT	TT	AA	GG	GG	TT	AA
BLI-04	1	.	Bindloss	Alberta	Canada	50.8786	-110.275	AA	CT	TT	AA	AA	CC	CC	TT	TT	AG	GG	CC	AA	AG	GG	TT	TT	AG	TT	CT	AA	TT	AG	CC	TT	AA	AA	TT	CC	AG	AA	CT	CG	CC	TT	TT	TT	AG	GG	GG	TT	AA
BLI-08	1	.	Bindloss	Alberta	Canada	50.8786	-110.275	AA	TT	TT	AA	AA	CT	CC	CT	TT	AG	GG	CC	AA	GG	GG	TT	CT	AG	TT	CC	AA	CT	AG	CC	TT	AC	GG	TT	CT	AG	AA	TT	CC	CC	CT	TT	TT	AA	GG	GG	TT	AT
BLI-11	1	.	Bindloss	Alberta	Canada	50.8786	-110.275	AG	TT	TT	AA	AA	CC	CC	TT	TT	AA	GG	CC	AA	GG	GG	GT	TT	AG	TT	CC	AA	CT	AG	CC	GT	AA	AG	TT	TT	AA	AA	CT	GG	CC	CT	TT	TT	AA	GG	GG	TT	AA
BLI-13	1	.	Bindloss	Alberta	Canada	50.4533	-110.596	AA	CT	TT	AG	AA	CC	CC	TT	TT	AG	AG	CC	AA	GG	GG	GT	CT	GG	TT	CC	AG	TT	AG	CC	GT	AA	GG	TT	CC	AG	AA	CT	CC	CC	CT	TT	TT	AA	GG	GG	TT	TT
PED-1248	1	.	Black Lake	Québec	Canada	46.0671	-71.3203	GG	CC	CT	AA	AA	CC	CC	CC	TT	AG	AG	CC	AA	AG	AA	TT	CC	AA	TT	TT	AG	TT	AA	AA	TT	CC	AG	TT	CT	AA	AA	CT	CG	CC	TT	TT	CT	AG	CG	GG	TT	AA
PED_11_QC-1029	1	.	Blake Lake	Québec	Canada	46.0423	-71.3729	AG	TT	CC	AA	AA	CC	CC	TT	TT	AG	GG	CT	AA	AG	GG	GT	CT	AA	TT	CC	GG	TT	NA	AA	TG	AC	AG	TT	CC	GG	AG	CT	CC	CC	CT	TT	TT	GG	CG	GG	CT	AT
PED_12_US_MN-64-49	1	.	Blue Earth	Minnesota	USA	43.6376	-94.1024	AA	CT	TT	AA	AA	CT	CC	CT	CT	AG	AG	CC	AA	GG	GG	TT	CT	AA	TT	CT	GG	TT	NA	CC	TT	NA	AG	CT	CC	AG	AA	CT	GG	CC	CT	TT	CT	AA	GG	GG	TT	AA
PED_12_US_MN-65-20	1	.	Blue Earth	Minnesota	USA	43.6376	-94.1024	GG	CT	TT	AA	AA	CT	CC	TT	TT	GG	AA	CC	AA	GG	GG	TT	CT	AA	TT	TT	AG	TT	NA	AC	TT	AC	AG	CC	CT	AA	AA	TT	CG	CC	CT	TT	CT	AA	NA	AG	TT	AA
BT-10	1	.	Botterill P.	Alberta	Canada	49.68	-112.87	AA	CT	TT	AG	AA	CC	CC	TT	TT	AA	AA	CC	AA	GG	GG	GT	CT	GG	TT	CC	AG	TT	NA	CC	TT	AA	AA	TT	CC	AG	AA	CT	CG	CC	TT	TT	TT	AG	GG	GG	TT	AT
BI-02	1	.	Bow Island	Alberta	Canada	49.91	-111.43	AA	CC	TT	AA	AA	CC	CC	TT	TT	AG	AG	CC	AA	GG	GG	GT	CC	AG	TT	CC	AG	CT	NA	CC	GT	AA	GG	TT	CC	AA	AA	TT	CC	CC	TT	TT	TT	AG	GG	GG	TT	AT
BI-07	1	.	Bow Island	Alberta	Canada	49.91	-111.43	AG	CC	TT	AA	AA	CT	CC	TT	TT	AA	GG	CC	GG	GG	AG	GG	TT	AG	TT	CC	AA	CC	NA	CC	TT	AA	AG	TT	CC	AA	AA	CT	CC	CT	TT	TT	TT	AG	GG	GG	TT	AA
BI-01	1	.	Bow Island	Alberta	Canada	49.91	-111.43	AA	TT	TT	AA	AA	CC	CC	TT	TT	AA	GG	CC	AG	GG	AG	GT	TT	AG	TT	CC	AG	TT	AG	CC	GT	AC	AA	TT	CC	AG	AA	TT	CG	CC	TT	TT	TT	AA	GG	GG	TT	AA
BI-04	1	.	Bow Island	Alberta	Canada	49.91	-111.43	AA	CT	TT	AA	AA	CT	CC	TT	TT	AA	AA	CC	AG	GG	GG	GT	TT	AG	TT	CC	GG	TT	AG	CC	TT	AA	AG	TT	CC	AA	AA	CT	CC	CC	TT	TT	TT	AA	GG	GG	TT	AA
BI-05	1	.	Bow Island	Alberta	Canada	49.91	-111.43	AA	TT	TT	AA	AA	CC	CC	TT	TT	AA	AG	CC	AA	AG	GG	TT	CT	AA	TT	CT	AG	TT	AG	CC	GT	AC	AG	TT	CC	AA	AA	TT	CG	CC	TT	TT	TT	AA	GG	GG	TT	AT
BI-06	1	.	Bow Island	Alberta	Canada	49.91	-111.43	AA	CT	TT	AA	AA	CC	CC	TT	TT	AA	GG	CC	AG	AG	AG	GT	CC	AG	TT	CC	AA	TT	AG	CC	GT	AA	AA	CT	CC	AG	AA	TT	CG	CC	TT	TT	TT	AA	GG	GG	TT	AT
BI-08	1	.	Bow Island	Alberta	Canada	49.91	-111.43	AG	CT	TT	AA	AA	CC	CC	TT	TT	AA	GG	CC	AA	GG	GG	TT	TT	AA	TT	CT	AG	TT	AG	CC	GT	AA	AG	TT	CC	AG	AA	CT	CG	CC	TT	TT	TT	AA	GG	GG	TT	AT
BI-09	1	.	Bow Island	Alberta	Canada	49.91	-111.43	AA	CT	TT	AA	AA	CT	CC	TT	TT	AA	GG	CC	AG	GG	GG	TT	CC	AA	TT	CC	AA	TT	AG	CC	TT	AA	AA	TT	CC	AA	AA	CT	CG	CC	TT	TT	TT	GG	GG	GG	TT	AA
BI-11	1	.	Bow Island	Alberta	Canada	49.91	-111.43	AA	CT	TT	AA	AA	CT	CC	TT	TT	AA	GG	CC	AG	AG	AG	GT	TT	AG	TT	CT	AA	CC	AG	CC	GT	AC	AG	TT	CC	AA	AA	TT	CG	CT	TT	TT	TT	AG	GG	GG	TT	AA
BI-12	1	.	Bow Island	Alberta	Canada	49.91	-111.43	AA	CT	TT	AA	AA	CC	CC	TT	TT	AA	AG	CC	GG	GG	AG	GT	CT	AG	TT	CC	AA	TT	AG	CC	GT	AA	AG	CT	CC	AG	AA	TT	CG	CC	TT	TT	TT	AA	GG	GG	TT	AA
BI-14	1	.	Bow Island	Alberta	Canada	49.91	-111.43	AG	CT	TT	AA	AA	CT	CC	TT	TT	AG	GG	CT	AG	GG	GG	GT	TT	AA	TT	CC	AA	TT	AG	CC	TT	AA	AG	TT	CC	AG	AA	TT	CG	CC	TT	TT	TT	AA	GG	GG	TT	AT
BI-15	1	.	Bow Island	Alberta	Canada	49.91	-111.43	AG	CC	TT	AA	AA	TT	CC	TT	TT	AG	GG	CC	AG	GG	GG	GT	CT	GG	TT	CC	AG	CT	AG	CC	GT	AC	GG	TT	CC	AA	AA	TT	GG	CC	TT	TT	TT	AG	GG	GG	TT	AT
BI-16	1	.	Bow Island	Alberta	Canada	49.91	-111.43	AG	CC	TT	AA	AA	CT	CC	TT	TT	AA	GG	CC	AG	GG	AG	TT	CT	AG	TT	CC	AA	TT	AG	CC	TT	AA	AG	TT	CC	AA	AA	TT	CG	CC	TT	TT	TT	AG	GG	GG	TT	AA
BI-17	1	.	Bow Island	Alberta	Canada	49.91	-111.43	AG	CT	TT	AA	AA	CT	CC	TT	TT	AG	GG	CC	AG	GG	GG	GT	CT	AG	TT	CC	AA	TT	AG	CC	TT	AA	AG	TT	CC	AG	AA	TT	CG	CC	TT	TT	TT	AG	GG	GG	TT	AT
BI-19	1	.	Bow Island	Alberta	Canada	49.91	-111.43	AG	TT	TT	AA	AA	CT	CC	TT	TT	AG	AG	CC	AG	GG	GG	GT	CC	AG	TT	TT	AA	CT	AG	CC	TT	AA	AG	TT	CC	AG	AA	TT	GG	CC	TT	TT	TT	AA	GG	GG	TT	AA
BI-20	1	.	Bow Island	Alberta	Canada	49.91	-111.43	AA	CT	TT	AA	AA	CT	CC	TT	TT	AA	GG	CC	GG	GG	AG	GT	CT	AG	TT	CC	AA	TT	AG	CC	GG	AA	AA	TT	CC	GG	AA	TT	GG	CC	TT	TT	TT	AA	GG	GG	TT	AA
PED_11_QC-1119	1	.	Brad Ford	Vermont	USA	43.9848	-72.1293	AG	CT	CC	AA	AA	CC	CC	CT	TT	AA	AG	CC	AG	AG	GG	TT	TT	AG	TT	CT	AG	CT	AG	AC	GG	CC	GG	CT	CC	AG	AA	TT	CG	CC	TT	TT	TT	AA	GG	GG	TT	AA
E9565-01	1	.	Brocket	South Dakota	USA	48.2143	-98.3532	AA	CT	TT	AG	AA	CC	CC	CC	TT	GG	GG	CC	AG	AG	GG	TT	CT	AG	TT	CC	AA	TT	AA	CC	TT	AA	GG	TT	CT	AG	AA	CT	CG	CC	TT	TT	TT	AA	GG	GG	TT	AA
E9565-02	1	.	Brocket	South Dakota	USA	48.2143	-98.3532	AA	TT	TT	AG	AA	CC	CC	TT	TT	AG	AA	CC	AG	GG	GG	GT	TT	AG	TT	CC	AG	TT	AG	CC	TT	AA	AG	TT	CT	AA	AA	TT	CG	CC	TT	TT	CT	AA	GG	GG	TT	AA
BRO-086	1	.	Brooks	Alberta	Canada	50.6242	-111.898	AG	CC	TT	AA	AA	CC	CC	TT	TT	AG	GG	CC	AG	GG	AG	GT	CT	AG	TT	CT	AA	TT	AG	CC	GT	AC	GG	TT	CC	GG	AA	CC	GG	CC	TT	TT	TT	AG	GG	GG	TT	AA
PED_12_US_MN-68-54	1	.	Brown	Minnesota	USA	44.2294	-94.645	GG	CT	CT	AA	AA	CT	CC	CT	TT	AG	GG	CT	AA	GG	GG	TT	TT	AG	TT	CC	AA	TT	NA	AC	TT	CC	AG	TT	NA	AG	AA	CT	CC	CC	CT	TT	TT	AG	NA	GG	TT	AA
E9569-08	1	.	Buchanan	South Dakota	USA	43.3427	-96.4669	AG	CT	TT	AA	AA	CT	CC	CT	TT	GG	AA	CC	AA	GG	GG	TT	CT	AA	TT	CT	AA	TT	NA	CC	TT	AA	AA	TT	CC	AA	AA	TT	CC	CC	TT	TT	TT	AG	GG	GG	TT	AA
E9569-05	1	.	Buchanan	South Dakota	USA	43.3427	-96.4669	AG	CC	TT	AA	AA	CT	CC	CC	TT	AG	AA	CC	AA	GG	GG	GT	CT	AA	TT	CT	AG	TT	GG	AC	GT	AA	GG	TT	CC	AA	AA	CT	CC	CC	CT	TT	TT	AA	CC	GG	TT	AA
PED_12_US_MN-58-06	1	.	Buffalo	Wisconsin	USA	44.2305	-91.8643	AG	CC	NA	NA	AA	TT	CC	TT	TT	AA	AG	CC	AA	GG	GG	TT	CC	AA	TT	CT	AG	CT	NA	AA	TT	AA	AG	TT	CC	AA	AA	TT	GG	CC	TT	TG	TT	AA	GG	GG	CT	AA
PED_12_US_NY-1188	1	.	Buffalo	New York	USA	42.8864	-78.8784	AG	CT	TT	AA	AA	CT	CC	TT	CT	AG	AG	CC	AG	GG	AG	TT	TT	AA	TT	TT	AG	TT	NA	AC	TT	NA	AG	TT	CT	AA	AA	CT	CG	CC	TT	TT	TT	AG	GG	GG	TT	AT
POPLAR_NI-139-019	1	.	Burlington	Iowa	USA	40.75	-91.0833	AG	CT	TT	AA	AA	CT	CC	CT	CT	GG	AG	CC	AG	GG	GG	TT	CT	AA	TT	CC	GG	TT	NA	AC	TT	AA	AG	TT	CC	AG	GG	CT	CG	CC	CT	TT	CT	NA	CG	AG	CT	AT
PED_11_US_NY-1127	1	.	Calcium	New York	USA	44.0173	-75.8592	AG	CT	TT	AA	AA	CT	CC	TT	CT	AG	AA	CT	AA	GG	GG	TT	TT	AA	TT	TT	AA	TT	AG	AA	TT	AA	GG	TT	CT	AG	AA	CT	CC	CC	CT	TT	TT	AA	GG	AG	CT	AA
PED_11_US_NY-1126	1	Admixed_subsp_deltoides	Canton	New York	USA	44.5881	-75.1787	AA	CC	TT	AA	AA	CT	CC	TT	TT	AG	AA	CC	GG	GG	GG	GG	CT	AA	TT	CC	AG	NA	AG	NA	GG	CC	GG	TT	CC	AG	AA	TT	CG	CC	CT	TG	CC	AG	CG	AG	TT	AA
POPLAR_NI-154A-001	1	South_subsp_deltoides	Canton	Illinois	USA	40.5833	-90	AG	CC	CT	AA	AA	CT	CC	TT	TT	AA	AA	CC	AG	GG	GG	GG	TT	AA	TT	CC	GG	TT	NA	AC	TT	CC	GG	CT	CC	AA	AA	CT	CG	CC	CT	TT	CC	AG	CC	AG	TT	AT
PED_07_CMA_01-0296	1	.	Cap de la Madeleine (Golf)	Québec	Canada	46.3786	-72.5	AG	CT	TT	AA	AA	CC	CC	CT	TT	GG	AA	CT	AA	GG	GG	TT	TT	AA	TT	CT	AA	TT	NA	AA	TT	CC	AG	TT	CT	AA	AA	TT	CG	NA	CT	TT	CC	AG	GG	NA	TT	AA
PED_07_CMA_01-0298	1	.	Cap de la Madeleine (Golf)	Québec	Canada	46.3786	-72.5	AG	CT	TT	AA	AA	CT	CC	CT	CT	AG	AA	CT	AA	AG	GG	TT	CC	AA	TT	TT	AA	TT	NA	AA	GT	AC	GG	CT	CT	AG	AA	CC	GG	CC	CT	TG	CT	AA	CG	GG	CT	AA
PED_07_CMA_01-0299	1	.	Cap de la Madeleine (Golf)	Québec	Canada	46.3786	-72.5	GG	TT	CC	AA	AA	CT	CC	CT	CT	GG	GG	CT	AG	AG	GG	TT	TT	AA	TT	CT	AA	TT	NA	AA	TT	AA	GG	TT	CT	GG	AA	CC	CG	NA	CC	TG	TT	GG	CG	AG	TT	AA
PED_07_CMA_01-0305	1	.	Cap de la Madeleine (Golf)	Québec	Canada	46.3786	-72.5	GG	CC	TT	AA	AA	CT	CC	CT	TT	AA	AA	CC	AA	GG	GG	TT	CT	AA	TT	TT	AA	NA	AG	AA	TT	CC	AG	TT	CC	GG	AA	CT	CC	CC	CT	TT	CC	AG	GG	NA	CT	AT
PED_07_CMA_01-0306	1	.	Cap de la Madeleine (Golf)	Québec	Canada	46.3786	-72.5	GG	CC	TT	AA	AA	CT	CC	TT	TT	GG	AA	CT	AA	GG	GG	GT	CC	AA	TT	TT	AG	NA	AG	AC	TT	AA	GG	TT	CT	GG	AA	TT	CC	CC	TT	TT	CC	AA	GG	AG	CT	AA
PED-1250	1	.	Cap-de-la-madelaeine	Québec	Canada	46.3789	-72.4993	GG	CT	CT	AA	AA	CT	CC	CT	TT	GG	AG	CT	AG	AA	GG	GT	CT	AA	TT	TT	AA	TT	AG	AA	TT	CC	AG	TT	CC	AA	AA	CT	CG	CC	TT	TT	CT	AA	CC	GG	CT	AA
POPLAR_NI-L119A-038	1	South_subsp_deltoides	Carbondale	Illinois	USA	37.75	-89.1667	GG	CT	TT	GG	AA	CC	CC	CT	TT	AG	AG	CC	AA	GG	GG	TT	CC	AA	TT	CC	GG	TT	NA	AA	GG	CC	AG	TT	CT	AG	GG	TT	CC	CC	TT	TT	TT	AG	CC	AG	TT	AT
POPLAR_NI-188-002	1	.	Castalin	Ohio	USA	41.3333	-82.75	GG	CT	TT	AG	AA	TT	CC	TT	CC	AG	AG	CC	AA	AG	GG	TT	TT	AA	TT	TT	AG	TT	NA	AA	TT	CC	GG	TT	CC	GG	AG	CT	CG	CC	TT	TT	TT	AG	CC	AG	TT	AT
E9552-07	1	.	Castelwood	South Dakota	USA	44.7227	-97.0301	AA	TT	TT	AA	AA	TT	CC	TT	TT	GG	AG	CC	AG	GG	GG	TT	TT	AG	TT	CT	AA	NA	NA	CC	TT	AA	AG	TT	TT	AA	AA	CT	CC	CC	TT	TT	TT	AA	GG	AA	TT	AA
E9552-25	1	.	Castelwood	South Dakota	USA	44.7227	-97.0301	AG	CT	TT	AA	AA	TT	CC	TT	TT	AG	GG	CC	AG	GG	GG	TT	CT	AG	TT	CC	AA	CC	AG	CC	TT	AC	AG	TT	TT	AA	AA	CC	CG	CC	TT	TT	TT	AA	GG	AG	TT	AT
PED_11_US_VT-1112	1	Admixed_subsp_deltoides	Castleton	Vermont	USA	43.5886	-73.0379	AA	CT	TT	AA	AA	CT	CC	CT	TT	GG	AA	CC	AG	AG	GG	TT	TT	AG	TT	CT	AA	TT	AG	AC	TT	CC	GG	CT	CT	NA	AA	CT	GG	CC	TT	TT	TT	AA	CC	AG	TT	AA
E9564-15	1	.	Cavalier	South Dakota	USA	48.7918	-97.6249	AG	CC	TT	AA	AA	CT	CC	CT	TT	AG	AG	CC	AA	AA	GG	TT	CC	AG	TT	CC	AA	TT	NA	CC	GG	AA	AG	TT	CC	AA	AA	CT	CC	CC	TT	TT	CT	AA	GG	GG	TT	AA
E9564-04	1	.	Cavalier	South Dakota	USA	48.7918	-97.6249	AA	CC	TT	AA	AA	CC	CC	TT	TT	AG	AA	CC	AA	GG	GG	TT	CT	AA	TT	CC	AA	TT	AG	CC	GT	AC	AA	TT	CT	AA	AA	CC	CG	CC	TT	TT	CT	AA	GG	GG	TT	AA
PED_11_QC-1070	1	.	Chambly	Québec	Canada	45.4405	-73.3217	GG	TT	TT	AA	AG	CT	CC	CT	TT	GG	GG	CT	AG	AG	GG	TT	CT	AA	TT	CC	AG	CT	NA	AA	GG	AA	GG	TT	CT	AG	AA	CC	CG	CC	TT	TT	TT	AA	GG	GG	TT	TT
PED_11_QC-1097	1	.	Chartierville	Québec	Canada	45.3091	-71.4237	GG	CT	CT	AA	AA	CT	CC	TT	TT	AA	AG	CC	AA	GG	GG	TT	CT	AA	TT	TT	AG	CT	GG	AA	GT	AC	AG	TT	CC	AA	AG	CT	CG	CC	CT	TT	TT	AA	CC	AG	TT	AA
PED_10_QC-0957	1	Northeast_subsp_deltoides	Chartierville	Québec	Canada	45.31	-71.3317	GG	CT	CT	AA	AA	CT	CC	TT	TT	AG	AG	CT	AG	GG	AG	TT	TT	AA	TT	TT	AG	CT	NA	AA	TT	AC	AA	TT	CC	AG	AA	CT	CC	CC	CT	GG	CT	AG	GG	GG	CT	AA
PED_11_QC-1057	1	.	Châteauguay	Québec	Canada	45.3808	-73.7572	AG	TT	CT	GG	AA	CC	CC	TT	TT	AG	AG	CC	AA	GG	GG	TT	CT	AA	TT	CT	AG	CT	NA	AA	TT	CC	AG	TT	CT	GG	AA	CT	CG	CC	CT	TG	CT	AA	CG	AA	TT	AA
POPLAR_NI-228-001	1	.	Chelsen	Michigan	USA	42.3333	-84	GG	CC	CT	AA	AA	CC	CT	TT	CC	AA	AG	CT	AG	AG	GG	TT	CC	AA	TT	CC	AG	TT	NA	AA	TT	AC	AG	CT	CT	AG	AA	CT	CG	CT	CT	TT	TT	GG	CC	GG	TT	TT
PED_11_QC-1142	1	.	Chertsey	Québec	Canada	46.0769	-73.9029	AG	CC	TT	AA	AA	CT	CT	TT	TT	GG	AA	CC	AA	GG	AG	TT	TT	AA	TT	CC	AG	TT	NA	AA	TT	CC	AG	TT	CC	GG	AA	CC	CC	CT	TT	TT	CC	AG	GG	GG	CT	AA
POPLAR_NI-73016-014	1	.	Chester	Illinois	USA	37.875	-89.7667	GG	CC	TT	AG	AA	CT	CT	CT	TT	AG	AG	CC	AA	GG	AG	GT	TT	AA	TT	TT	AG	CT	NA	AC	TT	AC	GG	TT	CC	AG	GG	TT	CG	CT	TT	TT	NA	AA	CC	AG	TT	AA
CB-01	1	.	Chesterfield Bridge	Saskatchewan	Canada	50.974	-109.531	AA	TT	TT	AA	AA	CC	CC	TT	TT	AG	GG	CC	AA	GG	GG	TT	TT	AG	TT	CC	GG	CT	AG	CC	TT	AC	AG	TT	TT	AG	AA	CT	CC	CC	CC	TT	TT	AA	GG	GG	TT	AT
CB-02	1	.	Chesterfield Bridge	Saskatchewan	Canada	50.974	-109.531	AA	CT	TT	AA	AA	CT	CC	TT	TT	GG	AG	CC	AA	AG	GG	TT	CT	AG	TT	TT	AG	TT	NA	CC	TG	AA	AG	CT	CT	AA	AA	CT	GG	CC	TT	TT	TT	AA	GG	GG	TT	AA
CB-03	1	.	Chesterfield Bridge	Saskatchewan	Canada	50.974	-109.531	AA	CC	TT	AA	AA	TT	CC	CT	TT	GG	GG	CC	AA	GG	GG	GT	TT	AA	TT	CC	AA	CT	AG	CC	TG	AC	AG	TT	CC	AG	AA	CC	GG	CC	CT	TT	TT	AA	GG	GG	TT	TT
CB-04	1	.	Chesterfield Bridge	Saskatchewan	Canada	50.974	-109.531	AA	CC	NA	AA	AA	CT	CC	TT	TT	AG	AG	CC	AA	GG	GG	GG	TT	GG	TT	CC	AA	TT	AG	CC	TG	AC	AG	TT	CC	AG	AA	CC	CG	CC	TT	TT	TT	AA	GG	GG	TT	AT
CB-05	1	.	Chesterfield Bridge	Saskatchewan	Canada	50.974	-109.531	AA	CT	TT	AA	AA	CC	CC	TT	TT	GG	AA	CC	AA	GG	GG	GT	CT	AG	TT	CC	AA	TT	AG	CC	GG	AC	AA	TT	CC	GG	AA	CT	GG	CC	TT	TT	TT	AA	GG	GG	TT	AT
CB-06	1	.	Chesterfield Bridge	Saskatchewan	Canada	50.974	-109.531	AA	TT	TT	AG	AA	CT	CC	TT	TT	AG	AA	CC	AA	GG	GG	TT	TT	GG	TT	CC	AA	CT	AG	CC	TG	AA	AG	TT	CC	AA	AA	CT	CG	CC	CT	TT	TT	AA	GG	GG	TT	AT
CB-07	1	.	Chesterfield Bridge	Saskatchewan	Canada	50.974	-109.531	GG	CT	TT	AA	AA	CC	CC	TT	TT	AG	AA	CC	AA	GG	GG	GT	TT	GG	TT	CC	AA	CT	AG	CC	TG	AA	AG	TT	CC	AG	AA	CT	CC	CC	CT	TT	TT	AG	GG	GG	TT	AA
CB-08	1	.	Chesterfield Bridge	Saskatchewan	Canada	50.974	-109.531	AA	CT	TT	AA	AA	CC	CC	CT	TT	AG	AG	CC	AA	GG	GG	GT	CT	AG	TT	CT	AA	CT	AG	CC	TG	AC	GG	TT	CT	AA	AA	TT	CG	CC	TT	TT	TT	AA	GG	GG	TT	AA
CB-09	1	.	Chesterfield Bridge, Leader	Saskatchewan	Canada	50.9718	-109.52	AG	TT	TT	AA	AA	CC	CC	CT	TT	AG	AG	CC	AG	AG	GG	GT	CT	AA	TT	CT	AG	TT	AG	CC	GG	AA	AG	CT	CT	AG	AA	CT	CG	CC	CT	TT	TT	AA	GG	GG	TT	AT
CB-14	1	.	Chesterfield Bridge, Leader	Saskatchewan	Canada	50.9718	-109.52	AA	TT	TT	AA	AA	CC	CC	TT	TT	AG	GG	CC	AA	GG	GG	GT	CT	AG	TT	CC	AA	TT	AG	CC	GT	AA	AA	TT	CC	AG	AA	CC	CG	CC	CT	TT	TT	AA	GG	GG	TT	AT
CB-15	1	.	Chesterfield Bridge, Leader	Saskatchewan	Canada	50.9718	-109.52	AG	TT	TT	AA	AA	CC	CC	TT	TT	AA	GG	CC	AA	GG	AG	TT	CT	GG	TT	CC	AG	TT	AG	CC	TT	AA	AG	TT	CC	AA	AA	CT	GG	CC	CT	TT	TT	GG	GG	GG	TT	TT
PED_11_QC-1037	0	Northeast_subsp_deltoides	Chesterville	Québec	Canada	45.9662	-71.8419	AG	CC	TT	AA	AA	CT	CC	TT	CT	AG	AG	CT	AA	AG	GG	TT	TT	AA	TT	CT	AG	NA	AG	AA	TT	CC	GG	TT	CC	NA	AA	CT	CC	CC	CT	TG	CT	AA	GG	AG	CC	AA
PED-1246	1	.	Chesterville	Québec	Canada	45.9664	-71.8431	AG	CC	TT	AA	AA	CT	CC	TT	CT	AG	AG	CT	AA	AG	GG	TT	TT	AA	TT	CT	AG	TT	AG	AA	TT	CC	GG	TT	CC	GG	AA	CT	CC	CC	CT	TG	CT	AA	GG	AG	CC	AA
PED-1310	1	.	Chicot County, Island in Mississipi River	Arkansas	USA	33.3803	-91.1444	GG	CC	TT	NA	AA	CT	CT	TT	TT	AG	GG	CC	AG	GG	AG	GG	CT	AA	CT	CC	AA	TT	AG	AA	TT	AC	AG	TT	CC	AG	AG	TT	CC	CT	TT	TT	TT	AG	CC	AA	TT	AT
PED-1311	1	South_subsp_deltoides	Chicot County, Island in Mississipi River	Arkansas	USA	33.3803	-91.1444	AG	CC	TT	AG	AA	CT	CT	CT	CT	GG	AA	CC	AG	AA	GG	GT	TT	AA	CT	CT	AG	CC	GG	AA	TT	CC	AG	TT	CC	AG	AG	TT	CC	CT	TT	TT	CT	AA	CC	AG	TT	AT
PED-1312	1	.	Chicot County, Island in Mississipi River	Arkansas	USA	33.3803	-91.1444	GG	CC	TT	AG	AA	CT	CT	TT	TT	AA	AG	CC	AA	GG	GG	GT	CT	AA	CC	CT	AA	TT	NA	AA	TG	CC	GG	TT	CC	GG	AA	TT	CC	CC	TT	TT	CT	AG	CC	AG	TT	AT
PED-1313	1	.	Chicot County, Island in Mississipi River	Arkansas	USA	33.3803	-91.1444	AG	CC	TT	GG	AA	CT	TT	TT	TT	GG	AG	CC	AG	AG	GG	GG	CT	AG	CT	CT	AG	CT	AG	AA	TG	CC	GG	TT	CC	AG	AG	TT	CC	TT	TT	TT	CT	AG	CC	AG	TT	AA
PED-1314	1	.	Chicot County, Island in Mississipi River	Arkansas	USA	33.3803	-91.1444	GG	CC	TT	GG	AA	CT	TT	TT	TT	GG	GG	CC	AG	GG	AG	GT	CT	AA	CT	CC	AA	TT	GG	AA	TT	AC	AG	TT	CC	AG	AG	TT	CC	TT	TT	TT	TT	AG	CC	AG	TT	AA
CHIN-01	1	.	Chin (Craddock city)	Alberta	Canada	49.47	-112.44	AG	CC	TT	AG	AA	CC	CC	TT	TT	AA	AA	CC	AA	GG	AG	TT	TT	GG	TT	CC	AA	TT	AG	CC	GT	AA	GG	TT	CT	AA	AA	CT	CG	CC	TT	TT	TT	AA	GG	GG	TT	AT
CHIN-06	1	.	Chin (Craddock city)	Alberta	Canada	49.47	-112.44	AG	CC	TT	AA	AA	CC	CC	TT	TT	AA	GG	CC	AA	GG	AG	TT	TT	GG	TT	CT	AA	TT	AG	CC	TT	AC	AG	TT	CC	AA	AA	CC	CC	CC	TT	TT	TT	AG	GG	GG	TT	NA
CHIN-26	1	.	Chin (Craddock city)	Alberta	Canada	49.47	-112.44	AG	TT	TT	AA	AA	CT	CC	TT	TT	AA	AA	CC	AG	GG	AG	TT	CT	GG	TT	CT	AA	TT	AG	CC	GT	AC	GG	TT	CC	GG	AA	CT	CG	CC	CT	TT	TT	AA	GG	GG	TT	AA
CHIN-36	1	.	Chin (Craddock city)	Alberta	Canada	49.47	-112.44	AA	TT	TT	AA	AA	CC	CC	TT	TT	AG	AG	CC	AA	GG	GG	TT	CT	AG	TT	CT	AA	TT	AG	CC	GT	AC	AA	TT	CC	AG	AA	CT	CC	CC	CT	TT	TT	AG	GG	GG	TT	AT
PED_12_US_MN-21-01	1	.	Chisago	Minnesota	USA	45.5248	-92.955	AA	CT	TT	AA	AA	CT	CC	TT	CT	AA	AA	CC	AA	GG	GG	GG	TT	AA	TT	CT	AG	TT	NA	CC	TT	CC	AG	TT	CT	AA	AA	TT	CG	CC	CC	TG	CC	AA	GG	GG	TT	AA
PED_11_US_VT-1116	1	Admixed_subsp_deltoides	Claremont	Vermont	USA	43.3958	-72.3949	AG	CC	CT	AA	AA	CC	CC	CC	CT	AA	AA	CC	AA	GG	GG	TT	CT	AA	TT	TT	AA	TT	AG	AA	TT	CC	AG	TT	CC	AA	AA	TT	CG	CC	TT	TT	CC	AA	CG	GG	TT	AA
PED_11_QC-1098	1	Northeast_subsp_deltoides	Coaticook	Québec	Canada	45.114	-71.7939	AG	CC	TT	AA	AA	CT	CC	TT	CT	AG	AG	CT	AA	AG	GG	TT	TT	AA	TT	CT	AG	TT	AG	AA	TT	CC	GG	TT	CC	GG	AA	CT	CC	CC	CT	TG	CT	AA	GG	AG	CC	AA
PED-1256	1	.	Coaticook	Québec	Canada	45.1148	-71.7939	AG	TT	TT	AG	AA	CC	CC	TT	CT	GG	GG	CT	GG	GG	AG	TT	TT	AA	TT	CT	AA	CT	GG	CC	TT	CC	AG	CT	CC	GG	AG	CT	CC	CC	CC	TT	TT	AG	CG	GG	TT	AA
POPLAR_NI-195-003	1	.	Colton	Ohio	USA	41.75	-83.9167	AG	CC	TT	GG	AA	CT	CT	CT	TT	AG	GG	CC	AA	AG	GG	GT	TT	AA	TT	CC	GG	NA	NA	AC	TT	AC	AG	TT	CC	AA	AA	CT	CG	CT	TT	TT	TT	GG	CC	AG	TT	AA
POPLAR_NI-H194-045	1	.	Colton	Ohio	USA	41.75	-83.9167	AG	CT	TT	AA	AA	TT	CC	TT	CT	AA	AG	CT	GG	AG	GG	TT	CT	AA	TT	TT	AA	TT	NA	AA	TG	AC	GG	TT	CT	AA	AA	TT	CC	CC	CC	TT	TT	AA	CC	AG	TT	AA
POPLAR_NI-H194-371	1	.	Colton	Ohio	USA	41.75	-83.9167	AG	CC	TT	GG	AA	TT	CC	TT	TT	AG	AG	CC	AG	GG	GG	TT	TT	AA	TT	TT	AA	TT	NA	AA	TG	AC	AG	TT	CT	AG	AA	CT	CC	CC	CT	TT	TT	AA	CC	AA	TT	AA
PED_11_QC-1096	1	.	Cook Shire	Québec	Canada	45.4232	-71.6371	GG	TT	CC	AA	AA	CC	CC	CT	TT	AG	AG	CC	AA	AG	GG	GT	TT	AA	TT	TT	AG	NA	AG	AA	TT	CC	AG	CT	CC	NA	AG	CT	GG	CC	CT	TT	TT	GG	CG	GG	CC	AT
COR-03	1	.	Cornwall	Ontario	Canada	45.0275	-74.74	AG	NA	TT	NA	AA	TT	CC	CT	TT	AG	NA	CC	GG	AA	NA	GT	CT	AA	TT	CC	AA	CT	NA	NA	TT	NA	AG	TT	CC	AG	AA	CT	CG	CC	CC	TG	CT	AA	CG	GG	CT	AA
COR-07	1	.	Cornwall	Ontario	Canada	45.0275	-74.74	AG	CT	TT	NA	AA	TT	CC	TT	CT	AA	AA	CT	AA	GG	GG	TT	CC	AA	TT	CC	AG	TT	NA	AA	TT	CC	GG	TT	CT	AA	AA	CC	CG	CC	CC	TG	CT	AA	CG	GG	TT	AT
COR-01	1	.	Cornwall	Ontario	Canada	45.0275	-74.74	GG	CT	CT	AA	AA	CT	CC	CT	TT	GG	AA	CC	GG	AG	GG	GT	CC	AA	TT	CT	AA	TT	AG	AA	TT	CC	AG	TT	CC	AA	AG	CT	CC	CC	CT	TG	NA	AA	CC	GG	TT	AA
COR-02	1	.	Cornwall	Ontario	Canada	45.0275	-74.74	GG	CT	CT	AA	AA	TT	CC	CT	TT	AG	GG	CC	AA	AG	GG	TT	CT	AA	TT	CC	AG	TT	AG	AC	TT	CC	GG	TT	CC	AA	AA	CT	CG	CC	CC	TG	TT	AA	GG	GG	TT	AA
COR-06	1	.	Cornwall	Ontario	Canada	45.0275	-74.74	AA	TT	CT	AA	AA	CC	CC	TT	TT	AG	AG	CC	AA	AG	GG	TT	CC	AA	TT	CC	AG	TT	AG	AC	GT	AC	GG	TT	CT	AG	AA	CC	CG	CC	TT	TT	TT	AG	GG	GG	TT	AA
COR-08	1	.	Cornwall	Ontario	Canada	45.0275	-74.74	GG	CT	TT	AA	AA	TT	CC	TT	TT	AA	AA	CC	AA	AA	AA	TT	CT	AA	TT	TT	AA	TT	AG	AA	GT	CC	AG	CT	CT	GG	AA	TT	GG	CC	CC	TT	CT	AG	CG	GG	CT	AA
COR-16	1	.	Cornwall	Ontario	Canada	45.0275	-74.74	AG	CC	TT	AA	AA	CT	CC	CT	TT	AG	AA	CC	AA	GG	GG	TT	CT	AA	TT	CT	AG	TT	AG	CC	TT	AC	AG	TT	CT	AG	AG	TT	CG	CC	CC	TG	TT	AA	CG	GG	TT	AT
PED_11_QC-1068	1	.	Côteau-du-Lac	Québec	Canada	45.3463	-74.1823	GG	CT	TT	AA	AA	CT	CC	TT	TT	GG	AA	CC	AA	AG	AG	TT	TT	AA	TT	CC	AA	TT	NA	AA	TT	CC	AG	CT	CC	AG	AA	TT	GG	CC	TT	TT	NA	NA	GG	GG	CT	AT
CP-01	1	.	Cottonwood P	Alberta	Canada	49.63	-112.88	AG	CC	TT	AA	AA	CC	CC	TT	TT	AA	AG	CC	AG	GG	GG	GT	TT	AG	TT	CC	AA	CT	AG	CC	GG	AA	AA	TT	CC	AA	AA	CT	CG	CC	TT	TT	TT	AA	GG	GG	TT	AT
CP-03	1	.	Cottonwood P	Alberta	Canada	49.63	-112.88	AG	CT	TT	AA	AA	CC	CC	TT	TT	AG	GG	CC	AA	GG	GG	TT	TT	AG	TT	CC	AG	CT	AG	CC	GG	AC	AA	TT	CC	GG	AA	CC	CC	CC	TT	TT	TT	AG	GG	GG	TT	AA
CP-04	1	.	Cottonwood P	Alberta	Canada	49.63	-112.88	AA	TT	TT	AG	AA	CT	CC	TT	TT	AG	GG	CT	AA	GG	GG	GG	TT	AA	TT	CC	AA	TT	AG	CC	GT	AA	AG	TT	CC	AG	AA	TT	CG	CC	TT	TT	TT	AA	GG	GG	TT	AA
CP-05	1	.	Cottonwood P	Alberta	Canada	49.63	-112.88	AA	CT	TT	AA	AA	CC	CC	TT	TT	AA	GG	CC	AG	GG	AG	GT	TT	AG	TT	CT	AA	TT	AG	CC	GT	AC	GG	TT	CC	GG	AA	CC	CC	CC	CC	TT	TT	AG	GG	GG	TT	AT
CP-15	1	.	Cottonwood P	Alberta	Canada	49.63	-112.88	AG	CC	TT	AA	AA	CC	CC	TT	TT	AG	AA	CC	AG	GG	GG	TT	TT	AG	TT	CC	AA	TT	AG	CC	GT	AC	AG	TT	CC	AG	AA	CT	GG	CC	CT	TT	TT	AG	GG	AG	TT	AT
CP-20	1	.	Cottonwood P	Alberta	Canada	49.63	-112.88	GG	CT	TT	AA	AA	CC	CC	TT	TT	AA	GG	CC	GG	GG	GG	GT	CT	AA	TT	CC	AA	CT	AG	CC	GT	AA	AG	TT	CC	GG	AA	CT	GG	CC	TT	TT	TT	AA	GG	GG	TT	AT
PED_12_US_MN-11-29	1	.	Dakota	Minnesota	USA	43.9136	-91.3605	GG	CT	CT	AA	AA	TT	CC	TT	TT	AG	AA	CC	AA	GG	GG	GT	CT	AA	TT	CT	AA	TT	NA	AA	GG	CC	GG	CT	CC	AA	AA	TT	CG	CC	TT	TG	CT	AA	GG	GG	TT	AA
PED_12_US_MN-12-28	1	.	Dakota	Minnesota	USA	43.9136	-91.3605	GG	TT	CT	AA	AA	CT	CC	CT	TT	AG	AG	CC	AG	GG	GG	TT	CC	AG	TT	CT	AA	TT	NA	CC	TT	CC	AA	TT	CT	AA	AA	CT	CC	CC	TT	TT	CT	AG	GG	GG	TT	AT
PED_12_US_MN-13-21	1	.	Dakota	Minnesota	USA	43.9136	-91.3605	GG	TT	TT	AA	AA	CC	CC	TT	CT	AA	AG	CC	AG	AA	GG	GG	CT	AA	TT	CT	GG	TT	NA	AC	GG	CC	AA	TT	TT	AA	AA	CC	GG	CC	CT	TT	CT	AG	GG	AG	TT	AT
PED_11_US_NY-1147	1	.	Dansville	New York	USA	42.5674	-77.7204	AA	CT	CC	AA	AA	CC	CT	TT	CT	GG	AG	CC	GG	AG	GG	TT	CT	AA	TT	CC	AA	CT	AG	AC	TT	AC	AG	TT	CC	AA	AA	CT	CC	CT	TT	TT	TT	AG	CG	GG	TT	AT
E9570-33	1	.	Dawson	South Dakota	USA	42.778	-96.9534	AG	CC	TT	AG	AA	CC	CC	TT	TT	AG	AG	CC	AG	GG	GG	TT	TT	GG	TT	TT	AA	TT	AG	CC	TT	AC	AA	TT	CT	GG	AA	CT	CC	CC	CT	TT	TT	AA	GG	GG	TT	AT
E9570-12	1	.	Dawson	South Dakota	USA	42.778	-96.9534	AA	CT	TT	AG	AA	CC	CC	TT	TT	AA	AG	CC	AA	GG	GG	GG	CT	GG	TT	CT	AA	CT	AG	CC	TT	AC	AA	TT	CC	AG	AA	TT	CC	CC	TT	TT	TT	AA	GG	GG	TT	AA
DIP-087	1	.	Dinausaur park	Alberta	Canada	50.763	-111.516	AG	CT	TT	AA	AA	CC	CC	CT	TT	AG	GG	CC	AA	GG	GG	TT	CT	GG	TT	CT	AA	TT	AG	CC	TT	CC	AG	TT	CC	NA	AA	CT	CC	CC	CT	TT	TT	AA	GG	GG	TT	AA
DIP-097	1	.	Dinausaur park	Alberta	Canada	50.7503	-111.514	AG	CT	TT	AA	AA	CT	CC	CT	TT	AG	AG	CC	AG	GG	GG	TT	TT	GG	TT	CC	AA	CT	GG	CC	GT	AA	AG	TT	CC	NA	AA	CT	CG	CC	CT	TT	TT	AA	GG	GG	TT	NA
DIP-104_b	1	.	Dinausaur park	Alberta	Canada	50.7624	-111.514	AG	TT	TT	AA	AA	CT	CC	CT	TT	GG	AG	CC	AA	GG	GG	TT	TT	AA	TT	CC	AA	TT	AG	CC	GT	AA	AG	TT	CC	AA	AA	CT	CC	CC	TT	TT	TT	AA	GG	GG	TT	AA
DIP-098	1	.	Dinausaur park	Alberta	Canada	50.749	-111.513	AG	CT	TT	AA	AA	CC	CC	TT	TT	AG	AG	CC	AG	GG	AG	GT	CT	GG	TT	CC	AA	TT	AG	CC	GG	AA	AA	TT	CC	AG	AA	CT	NA	CC	TT	TT	TT	AA	CG	GG	TT	NA
DIP-105	1	.	Dinausaur park	Alberta	Canada	50.7637	-111.512	AG	CT	TT	AA	AA	CC	CC	TT	TT	AG	AG	CC	AA	GG	GG	TT	TT	AG	TT	CC	AA	CT	AG	CC	GT	AC	AG	TT	CC	AA	AA	CT	CC	CC	TT	TT	TT	AA	GG	GG	TT	AA
DIP-092	1	.	Dinausaur park	Alberta	Canada	50.7683	-111.511	AA	TT	TT	AA	AA	CC	CC	TT	TT	AG	GG	CC	AA	GG	GG	TT	TT	AG	TT	CT	AA	CT	AG	CC	GT	AC	AG	TT	CT	NA	AA	CT	CC	CC	TT	TT	TT	AA	GG	GG	TT	AT
DIP-091	1	.	Dinausaur park	Alberta	Canada	50.7673	-111.511	GG	CT	TT	AA	AA	CC	CC	TT	TT	AG	GG	CC	AG	GG	GG	TT	CT	GG	TT	CC	AA	TT	AG	CC	TT	CC	AG	TT	CT	AA	AA	CC	CC	CC	TT	TT	TT	AA	GG	GG	TT	AT
DIP-090	1	.	Dinausaur park	Alberta	Canada	50.767	-111.51	AA	CC	TT	AG	AA	CT	CC	TT	TT	AA	GG	CC	AA	AG	GG	GT	CT	GG	TT	CT	AA	TT	AG	CC	GT	AC	AG	TT	CC	AG	AA	CT	CG	CC	TT	TT	TT	AA	GG	GG	TT	AT
DIP-093	1	.	Dinausaur park	Alberta	Canada	50.7689	-111.51	AA	CT	TT	AG	AA	CC	CC	TT	TT	AG	GG	CC	AA	GG	GG	GT	CT	GG	TT	CT	AA	TT	AG	CC	TT	AA	AG	CT	CC	AG	AA	CC	CG	CC	TT	TT	TT	AA	GG	GG	TT	AT
DIP-115	1	.	Dinausaur park	Alberta	Canada	50.7605	-111.51	AG	CT	TT	AA	AA	CC	CC	TT	TT	AA	GG	CT	AA	GG	GG	TT	TT	AG	TT	CC	AA	CC	NA	CC	TT	AA	AG	TT	CC	AG	AA	CT	CC	CC	TT	TT	TT	AA	GG	GG	TT	AA
DIP-116	1	.	Dinausaur park	Alberta	Canada	50.7606	-111.509	AG	CT	TT	AG	AA	CC	CC	TT	TT	AG	AG	CC	AA	GG	GG	GT	CT	AG	TT	CC	AA	TT	AA	CC	GT	AA	GG	TT	CC	AA	AA	CC	GG	CC	CC	TT	TT	AA	GG	GG	TT	AT
DIP-103_G	1	.	Dinausaur park	Alberta	Canada	50.7538	-111.507	GG	CT	TT	AA	AA	CT	CC	CC	TT	AG	AG	CC	AA	AG	GG	GT	CT	AG	TT	CC	AG	CC	AG	CC	TT	AC	AG	TT	CC	GG	AA	CT	CC	NA	TT	TT	TT	AA	GG	NA	TT	NA
DIP-103_P	1	.	Dinausaur park	Alberta	Canada	50.7538	-111.507	AA	TT	TT	AA	AA	CT	CC	CC	TT	AG	GG	CC	AA	GG	GG	GG	TT	GG	TT	CT	AA	CT	AG	CC	GT	AA	GG	TT	CC	AG	AA	CC	CG	CC	CT	TT	TT	AA	GG	AG	TT	AA
DIP-102	1	.	Dinausaur park	Alberta	Canada	50.7524	-111.507	AA	TT	TT	AA	AA	CC	CC	CT	TT	AG	GG	CC	AG	GG	GG	TT	CC	AA	TT	CC	AA	TT	AG	CC	GT	AA	AG	TT	CC	AG	AA	CC	GG	CC	CT	TT	TT	AG	GG	GG	TT	TT
DIP-114	1	.	Dinausaur park	Alberta	Canada	50.7606	-111.504	AG	CT	TT	AA	AA	CC	CC	TT	TT	AG	AG	CC	AG	GG	GG	GT	TT	AG	TT	CT	AA	TT	AG	CC	TT	CC	AA	TT	CT	AA	AA	TT	CG	CC	TT	TT	TT	AA	GG	GG	TT	AT
DIP-101	1	.	Dinausaur park	Alberta	Canada	50.7515	-111.503	AA	TT	TT	AA	AA	CC	CC	CT	TT	AA	GG	CC	AA	GG	GG	GT	CT	AG	TT	CT	AA	TT	AA	CC	GT	AC	AG	TT	CT	AG	AA	CT	CG	CC	CT	TT	TT	AA	GG	GG	TT	AT
DIP-099	1	.	Dinausaur park	Alberta	Canada	50.742	-111.502	AG	TT	TT	AA	AA	CC	CC	TT	TT	AA	GG	CC	AA	AG	GG	GT	CT	AA	TT	CC	AG	CC	GG	CC	TT	AC	GG	TT	CC	NA	AA	CC	GG	CC	TT	TT	TT	GG	GG	AG	TT	AA
DIP-112	1	.	Dinausaur park	Alberta	Canada	50.7609	-111.501	AA	TT	TT	AA	AA	CC	CC	TT	TT	AG	AG	CC	AA	GG	GG	GT	CT	AA	TT	CC	AG	TT	AG	CC	GT	AA	AG	TT	CC	AA	AA	CC	CC	CC	CT	TT	TT	AA	GG	GG	TT	AA
DIP-106	1	.	Dinausaur park	Alberta	Canada	50.7663	-111.5	AG	CT	TT	AA	AA	CC	CC	CT	TT	AG	GG	CC	AG	GG	GG	TT	CT	GG	TT	CC	AA	TT	AA	CC	GT	AA	AG	TT	CT	AG	AA	CC	CG	CC	TT	TT	TT	AA	GG	GG	TT	NA
DIP-107	1	.	Dinausaur park	Alberta	Canada	50.7664	-111.498	AG	CT	TT	AA	AA	CT	CC	TT	TT	AA	AA	CC	AA	GG	GG	GT	TT	GG	TT	CC	AG	TT	AG	CC	TT	AA	AA	TT	CC	AG	AA	CT	CG	CC	TT	TT	TT	AG	GG	GG	TT	AA
DIP-108	1	.	Dinausaur park	Alberta	Canada	50.7666	-111.497	AA	TT	TT	AA	AA	CC	CC	TT	TT	AA	GG	CC	AA	GG	GG	TT	TT	AG	TT	CT	AA	TT	AG	CC	GT	AA	GG	TT	CC	AG	AA	CC	CG	CC	CT	TT	TT	AA	GG	GG	TT	AA
DIP-111	1	.	Dinausaur park	Alberta	Canada	50.7624	-111.496	AA	CC	TT	AA	AA	CT	CC	TT	TT	AG	AG	CC	AG	GG	GG	GT	CT	AG	TT	CC	AG	TT	AA	CC	GT	AA	AA	TT	CT	AG	AA	CC	CC	CC	CT	TT	TT	AA	GG	AG	TT	AA
DIP-110	1	.	Dinausaur park	Alberta	Canada	50.7652	-111.496	AA	CT	TT	AA	AA	CC	CC	TT	TT	AA	GG	CC	AA	GG	GG	GT	CT	GG	TT	CT	AA	TT	AG	CC	TT	AC	AA	TT	CC	NA	AA	CT	CC	CC	CT	TT	TT	AA	GG	GG	TT	AT
DIP-100	1	.	Dinausaur park	Alberta	Canada	50.746	-111.495	AG	CT	TT	AA	AA	CT	CC	CT	TT	AA	AG	CC	AA	AG	GG	TT	TT	AA	TT	CT	AG	TT	AG	CC	TT	AC	GG	TT	CC	AA	AA	TT	CC	CC	CT	TT	TT	AG	GG	GG	TT	AT
DP-01	1	.	Dinausaur Park	Alberta	Canada	50.76	-111.52	AA	CT	TT	AA	AA	CT	CC	CT	TT	AA	AG	CC	AA	GG	GG	TT	CT	AG	TT	CC	AA	CT	AG	CC	TT	AA	AG	TT	CC	AA	AA	CC	GG	CC	TT	TT	TT	AA	GG	GG	TT	AT
PED_11_QC-1039	1	.	Disraeli	Québec	Canada	45.8578	-71.3669	GG	CT	CT	AA	AA	TT	CC	TT	TT	GG	AG	CT	AA	AG	AG	TT	CT	AA	TT	TT	GG	TT	NA	AC	GG	AC	GG	CT	CC	GG	AA	CC	CG	CC	TT	TT	NA	AA	GG	GG	CT	AT
E9544-08	1	.	Dolton	South Dakota	USA	43.4908	-97.3856	AG	TT	CT	AG	AA	TT	CC	TT	TT	AG	AG	CC	AG	GG	GG	TT	CC	GG	TT	CC	AG	CT	AG	AC	GT	AC	GG	TT	CC	AG	AA	CT	CG	CC	CT	TT	CT	AA	GG	GG	TT	AA
E9544-20	1	.	Dolton	South Dakota	USA	43.4908	-97.3856	AG	TT	TT	AA	AA	CT	CC	TT	TT	GG	AA	CC	AA	GG	GG	GT	CT	AG	TT	CT	AA	CT	AG	CC	TT	AC	GG	TT	CC	AG	AA	CT	CG	CC	CC	TT	CC	AA	CG	GG	TT	AA
PED_07_MAI_01-0013	1	.	Domaine Maizerets	Québec	Canada	46.8367	-71.2122	AG	CC	CT	AA	AA	CT	CC	CT	TT	AG	AA	CT	AA	GG	GG	TT	CT	AA	TT	TT	GG	TT	NA	AA	GT	NA	GG	TT	CC	AG	AA	CT	CG	NA	CT	TG	CT	GG	CG	AG	CT	AA
PED_07_MAI_01-0002	1	.	Domaine Maizerets	Québec	Canada	46.8367	-71.2122	GG	CC	CT	AA	AA	CC	CC	CT	TT	AA	AA	CT	AA	AG	GG	TT	TT	AA	TT	CT	AA	CC	AG	AA	GT	AC	AA	NA	CC	GG	AA	CC	CC	CC	CT	TG	CC	AG	CG	NA	CT	NA
E9563-01	1	.	Drayton	South Dakota	USA	48.5682	-97.1763	AG	TT	TT	AA	AA	CT	CC	TT	TT	AA	AA	CC	AA	GG	GG	GT	CC	AA	TT	CC	AA	TT	AG	AC	TT	CC	AG	CC	CC	AA	AA	CT	CG	CC	TT	TT	TT	AA	GG	GG	TT	AT
E9563-03	1	.	Drayton	South Dakota	USA	48.5682	-97.1763	AG	TT	TT	AA	AA	CC	CC	CT	TT	AG	AA	CC	AG	GG	GG	TT	CT	AA	TT	CC	AG	TT	AG	CC	TT	AC	GG	TT	CC	AA	AA	CT	CG	CC	CT	TT	TT	AA	GG	GG	TT	AT
DF-01	1	.	Drowning Ford, (north of Medicine Hat)	Alberta	Canada	50.4533	-110.596	AG	CC	TT	AA	AA	CC	CC	TT	TT	AG	GG	CC	AA	GG	GG	TT	CT	AG	TT	CC	AA	TT	NA	CC	TT	AA	AA	TT	CC	AG	AA	TT	CG	CC	CT	TT	TT	GG	GG	GG	TT	AT
DF-10	1	.	Drowning Ford, (north of Medicine Hat)	Alberta	Canada	50.4533	-110.596	AA	CC	TT	AG	AA	CT	CC	TT	TT	AA	GG	CC	AA	GG	GG	GT	CC	GG	TT	CC	AA	TT	NA	CC	TT	AA	AA	TT	CC	AG	AA	TT	CC	CC	CT	TT	TT	AG	GG	GG	TT	AA
DF-02	1	.	Drowning Ford, (north of Medicine Hat)	Alberta	Canada	50.4533	-110.596	AA	CT	TT	AA	AA	CC	CC	CT	TT	AA	AA	CC	AA	GG	AG	GT	TT	GG	TT	CC	AA	TT	AG	CC	TT	AA	AG	TT	CC	GG	AA	CC	CG	CC	TT	TT	TT	AG	GG	GG	TT	AA
DF-03	1	.	Drowning Ford, (north of Medicine Hat)	Alberta	Canada	50.4533	-110.596	AA	CT	TT	AG	AA	CT	CC	TT	TT	AG	GG	CC	AA	GG	GG	GT	CC	GG	TT	CC	AA	TT	AG	CC	TT	AC	AG	TT	CC	AG	AA	TT	CC	CC	CT	TT	TT	AA	GG	GG	TT	AA
DF-05	1	.	Drowning Ford, (north of Medicine Hat)	Alberta	Canada	50.4533	-110.596	AA	CC	TT	AG	AA	CC	CC	TT	TT	AG	AG	CT	AA	GG	GG	TT	CC	AG	TT	CC	AA	CT	AG	CC	TT	CC	AG	TT	CC	AG	AA	TT	CC	CC	TT	TT	TT	AA	GG	GG	TT	AA
DF-06	1	.	Drowning Ford, (north of Medicine Hat)	Alberta	Canada	50.4533	-110.596	AG	TT	TT	AA	AA	CC	CC	TT	TT	AA	AG	CC	AA	GG	GG	TT	CT	GG	TT	CC	AA	CT	AG	CC	GT	AA	GG	TT	CC	AG	AA	CT	CC	CC	CC	TT	TT	AA	GG	GG	TT	AA
DF-07	1	.	Drowning Ford, (north of Medicine Hat)	Alberta	Canada	50.4533	-110.596	AG	TT	TT	AA	AA	CC	CC	TT	TT	AA	AG	CC	AA	GG	GG	GT	TT	AG	TT	CT	AA	CT	AG	CC	TT	AA	AG	TT	CC	AG	AA	CT	CC	CC	TT	TT	TT	AA	GG	GG	TT	TT
DF-09	1	.	Drowning Ford, (north of Medicine Hat)	Alberta	Canada	50.4533	-110.596	AA	CT	TT	AA	AA	CC	CC	TT	TT	AG	AG	CC	AA	GG	GG	TT	TT	GG	TT	CC	AA	TT	AG	CC	TT	AA	AG	TT	CT	AG	AA	CT	CC	CC	CT	TT	TT	AA	GG	GG	TT	AT
DF-11	1	.	Drowning Ford, (north of Medicine Hat)	Alberta	Canada	50.4533	-110.596	AA	CT	TT	AG	AA	CC	CC	TT	TT	AA	AG	CC	AA	AG	GG	TT	TT	GG	TT	CC	AA	TT	AG	CC	GT	AA	AG	TT	CC	AG	AA	TT	CC	CC	CT	TT	TT	AA	GG	GG	TT	AT
DF-12	1	.	Drowning Ford, (north of Medicine Hat)	Alberta	Canada	50.4533	-110.596	AG	TT	TT	AG	AA	CC	CC	TT	TT	AA	AG	CC	AA	AG	GG	GT	CT	GG	TT	CT	AA	TT	AG	CC	TT	AA	GG	TT	CC	GG	AA	TT	CG	CC	TT	TT	TT	GG	GG	GG	TT	AT
DRU-117-06	1	.	Drumheller	Alberta	Canada	51.428	-112.648	AA	CC	TT	AA	AA	CC	CC	TT	TT	AA	GG	CC	AA	GG	GG	GT	CT	AA	TT	TT	AA	TT	NA	CC	TT	AC	AG	TT	CC	AG	AA	CT	GG	NA	CT	TT	NA	AA	GG	NA	TT	NA
DRU-117-13	1	.	Drumheller	Alberta	Canada	51.428	-112.648	AG	TT	TT	AG	AA	CC	CC	TT	TT	AG	GG	CC	AA	GG	GG	GT	CT	AG	TT	CC	AA	TT	AG	CC	TT	AC	GG	TT	CT	GG	AA	CC	CG	CC	CT	TT	TT	AA	GG	AG	TT	AT
DRU-117-14	1	.	Drumheller	Alberta	Canada	51.428	-112.648	AA	CT	TT	AG	AA	CT	CC	TT	TT	AA	GG	CC	GG	GG	GG	GT	CT	AA	TT	CC	AA	TT	AG	CC	TT	AC	GG	TT	CT	AG	AA	CT	CG	CC	TT	TT	TT	AA	GG	AG	TT	AA
DRU-117-21	1	.	Drumheller	Alberta	Canada	51.428	-112.648	AG	CT	TT	AA	AA	CT	CC	CT	TT	AG	GG	CC	AA	GG	GG	TT	TT	GG	TT	CT	AA	TT	AG	CC	GT	AA	AG	TT	CC	AA	AA	CT	GG	CC	CT	TT	TT	AA	GG	NA	TT	AA
DRU-117-29	1	.	Drumheller	Alberta	Canada	51.428	-112.648	GG	CC	TT	AA	AA	CT	CC	CT	TT	AG	GG	CC	AG	GG	GG	GT	CT	GG	TT	CC	AA	TT	AG	CC	GT	CC	GG	TT	CC	AG	AA	TT	CG	CC	CT	TT	TT	AA	GG	NA	TT	NA
DRU-117-30	1	.	Drumheller	Alberta	Canada	51.428	-112.648	GG	CC	TT	GG	AA	CT	CC	TT	TT	GG	GG	CC	AG	GG	GG	TT	TT	AA	TT	CC	AA	TT	AG	CC	GG	AA	AA	TT	CC	GG	AA	CC	GG	CC	TT	TT	TT	AA	GG	AG	TT	AT
DRU-117-37	1	.	Drumheller	Alberta	Canada	51.428	-112.648	AA	CT	TT	GG	AA	CT	CC	TT	TT	AA	GG	CC	AG	GG	GG	GT	CC	AG	TT	CC	AA	TT	AG	CC	GT	CC	GG	TT	CT	GG	AA	CT	GG	CC	TT	TT	TT	AA	GG	NA	TT	AT
DRU-117-22	1	.	Drumheller	Alberta	Canada	51.428	-112.648	AG	CC	TT	AG	AA	CC	CC	TT	TT	AG	AG	CC	AG	GG	GG	GT	CT	AG	TT	CT	AA	TT	GG	CC	TT	AA	AG	TT	CC	AG	AA	CT	GG	CC	CT	TT	TT	AA	GG	AG	TT	AT
PED_11_QC-1061	1	.	Dundee	Québec	Canada	45.0073	-74.4549	GG	CC	TT	AA	AA	CC	CC	CT	TT	GG	AG	CT	AG	AG	GG	TT	TT	AA	TT	CT	AA	TT	NA	AC	TT	AC	AG	CT	CC	GG	AA	CC	CC	CC	CT	TT	CT	AA	CG	GG	CC	AT
PED_12_US_NY-1190	1	.	Dunkirk	New York	USA	42.4795	-79.3339	GG	TT	CC	GG	AA	CC	CT	TT	TT	GG	GG	CC	AA	GG	GG	TT	CT	AG	TT	CC	GG	TT	NA	AA	GG	CC	GG	TT	CT	AA	AA	CC	GG	CT	CT	TT	TT	AA	GG	AG	TT	TT
POPLAR_NI-257-002	1	.	Easley	Missouri	USA	38.75	-92.75	AA	CT	TT	AA	AA	TT	TT	TT	TT	AA	AA	CC	AA	GG	GG	GT	CC	AG	TT	CC	GG	TT	NA	CC	TG	AC	GG	TT	CT	AG	AA	TT	CG	TT	TT	TT	TT	AG	CC	AG	TT	AT
EAC-119-14	1	.	East coulee	Alberta	Canada	51.3809	-112.537	AG	CT	TT	AG	AA	CC	CC	CT	TT	AA	GG	CC	AA	GG	GG	TT	TT	AG	TT	CT	AA	TT	AG	CC	TT	AA	AG	TT	CC	AG	AA	CT	GG	CC	TT	TT	TT	AA	GG	GG	TT	AA
EAC-119-15	1	.	East coulee	Alberta	Canada	51.3809	-112.537	GG	CT	TT	AG	AA	CC	CC	TT	TT	AG	GG	CC	AA	GG	GG	TT	CT	GG	TT	CC	AA	TT	AG	CC	GG	AC	AA	TT	CC	AG	AA	TT	GG	CC	TT	TT	TT	AA	GG	NA	TT	NA
EAC-119-22	1	.	East coulee	Alberta	Canada	51.3809	-112.537	AG	TT	TT	GG	AA	CC	CC	TT	TT	AG	GG	CC	AG	GG	GG	TT	CT	GG	TT	CC	AA	TT	AG	CC	GT	AA	GG	TT	CC	AA	AA	CT	CG	CC	TT	TT	TT	AA	GG	GG	TT	AT
EAC-119-23	1	.	East coulee	Alberta	Canada	51.3809	-112.537	AA	CT	TT	AA	AA	CC	CC	TT	TT	AG	GG	CC	AA	AG	GG	GT	CT	AG	TT	CT	AA	TT	AG	CC	GG	AC	GG	TT	CC	AG	AA	CT	GG	CC	TT	TT	TT	AA	GG	GG	TT	NA
POPLAR_NI-286-002	1	.	Ebuer	Illinois	USA	41.9167	-90.0833	AA	TT	TT	AG	AA	CC	CC	CT	TT	GG	AA	TT	GG	GG	AG	TT	TT	AA	TT	CT	AG	NA	NA	AC	TT	AA	AG	TT	CC	AA	AA	CT	CC	NA	TT	TT	CT	AA	CC	NA	NA	NA
EH-23	1	.	Elizabeth H.	Alberta	Canada	49.74	-112.86	AG	CT	TT	AA	AA	CC	CC	TT	TT	AG	AA	CC	AG	GG	GG	TT	TT	AG	TT	CC	AA	TT	NA	CC	GT	AA	GG	TT	CC	AG	AA	CC	CC	CC	CT	TT	TT	AA	GG	GG	TT	AT
EH-34	1	.	Elizabeth H.	Alberta	Canada	49.74	-112.86	AG	CT	TT	AA	AA	CC	CC	TT	TT	AA	GG	CC	AA	GG	GG	TT	CT	GG	TT	CC	AA	TT	AA	CC	TT	AC	AA	TT	CC	GG	AA	TT	CG	CC	CT	TT	TT	AG	GG	GG	TT	AT
EH-39	1	.	Elizabeth H.	Alberta	Canada	49.74	-112.86	AG	TT	TT	AA	AA	CC	CC	CT	TT	AG	AG	CC	AA	GG	GG	GT	TT	AG	TT	CC	AA	TT	AA	CC	GT	CC	AA	TT	CC	AA	AA	CC	CG	CC	CT	TT	TT	AA	GG	GG	TT	AT
EH-01	1	.	Elizabeth H.	Alberta	Canada	49.74	-112.86	AA	TT	TT	AG	AA	CC	CC	TT	TT	AA	AG	CC	AA	GG	GG	GT	TT	GG	TT	CT	AA	TT	AG	CC	GT	AC	GG	TT	CC	GG	AA	CC	CC	CC	CT	TT	TT	AA	GG	GG	TT	AA
EH-02	1	.	Elizabeth H.	Alberta	Canada	49.74	-112.86	AA	TT	TT	AA	AA	CT	CC	TT	TT	AG	AA	CC	AA	GG	GG	TT	TT	GG	TT	CT	AA	TT	AG	CC	GT	AC	AG	TT	CC	GG	AA	CC	CC	CC	CC	TT	TT	AA	GG	GG	TT	AA
EH-03	1	.	Elizabeth H.	Alberta	Canada	49.74	-112.86	AG	CT	TT	AA	AA	CC	CC	TT	TT	AA	AG	CC	AA	AG	GG	GT	TT	GG	TT	CT	AA	CT	AG	CC	GG	AA	AA	CT	CC	AG	AA	CC	GG	CC	CT	TT	TT	AA	GG	GG	TT	AT
EH-04	1	.	Elizabeth H.	Alberta	Canada	49.74	-112.86	AG	CT	TT	AA	AA	CC	CC	TT	TT	AG	AG	CC	AG	GG	GG	GG	CT	GG	TT	CT	AA	CT	AG	CC	GT	AC	AG	TT	CT	AG	AA	CT	GG	CC	TT	TT	TT	AG	GG	GG	TT	AA
EH-06	1	.	Elizabeth H.	Alberta	Canada	49.74	-112.86	AA	CT	TT	AA	AA	CC	CC	TT	TT	AA	AG	CC	AA	GG	GG	TT	CT	GG	TT	CC	AA	CT	AG	CC	TT	AA	AA	TT	CC	AG	AA	CT	CG	CC	TT	TT	TT	AA	GG	GG	TT	AA
EH-11	1	.	Elizabeth H.	Alberta	Canada	49.74	-112.86	AA	CC	TT	AG	AA	CC	CC	TT	TT	AG	GG	CC	AA	GG	GG	TT	CC	AG	TT	CC	AG	TT	AG	CC	GT	AA	AG	TT	CT	GG	AA	TT	CC	CC	TT	TT	TT	AA	GG	GG	TT	AA
EH-18b	1	.	Elizabeth H.	Alberta	Canada	49.74	-112.86	AG	CT	TT	AA	AA	CC	CC	TT	TT	GG	GG	CC	AA	GG	GG	GT	TT	AG	TT	CC	AA	TT	AG	CC	GT	AC	GG	TT	CC	GG	AA	CT	CG	CC	CT	TT	TT	AG	GG	AG	TT	AA
EH-19	1	.	Elizabeth H.	Alberta	Canada	49.74	-112.86	AG	CC	TT	AG	AA	CC	CC	CT	TT	AG	AG	CC	AA	GG	GG	TT	CT	GG	TT	CC	AA	TT	AG	CC	TT	AC	AG	TT	CT	AG	AA	CT	CG	CC	CT	TT	TT	AA	GG	GG	TT	AA
EH-20	1	.	Elizabeth H.	Alberta	Canada	49.74	-112.86	AA	TT	TT	AG	AA	TT	CC	TT	TT	AA	AG	CC	AG	GG	GG	TT	CT	AG	TT	CC	AA	CT	AG	CC	GG	AA	AA	TT	CT	AG	AA	CT	CG	CC	CT	TT	TT	AA	GG	GG	TT	TT
EH-21	1	.	Elizabeth H.	Alberta	Canada	49.74	-112.86	AG	CT	TT	AA	AA	CC	CC	TT	TT	AA	GG	CC	AA	GG	GG	GT	TT	GG	TT	CT	AA	TT	AG	CC	GG	AC	AG	TT	CT	AG	AA	TT	CG	CC	CT	TT	TT	AA	GG	GG	TT	AT
EH-22	1	.	Elizabeth H.	Alberta	Canada	49.74	-112.86	AA	CC	TT	AA	AA	CC	CC	TT	TT	AA	AG	CC	AA	AG	GG	GT	CT	AG	TT	CT	AA	TT	AG	CC	GG	AA	AG	CT	CC	GG	AA	TT	CG	CC	CT	TT	TT	AA	GG	GG	TT	AT
EH-24	1	.	Elizabeth H.	Alberta	Canada	49.74	-112.86	AG	CC	TT	AA	AA	CC	CC	CC	TT	AG	GG	CC	AA	AG	GG	TT	CT	GG	TT	CC	AA	TT	AG	CC	TT	CC	AG	TT	CC	AG	AA	CT	CG	CC	CC	TT	TT	AA	GG	GG	TT	AT
EH-25	1	.	Elizabeth H.	Alberta	Canada	49.74	-112.86	GG	CT	TT	AA	AA	CT	CC	TT	TT	AA	AG	CC	AA	GG	GG	TT	CT	GG	TT	CC	AA	TT	AG	CC	GG	AA	AA	TT	CC	AG	AA	TT	CG	CC	CT	TT	TT	GG	GG	GG	TT	AT
EH-26	1	.	Elizabeth H.	Alberta	Canada	49.74	-112.86	AG	CT	TT	AA	AA	CT	CC	TT	TT	AA	GG	CC	AA	GG	GG	TT	TT	AG	TT	CC	AA	TT	AG	CC	GG	AA	AA	TT	CC	AG	AA	CT	CC	CC	TT	TT	TT	AA	GG	GG	TT	TT
EH-27	1	.	Elizabeth H.	Alberta	Canada	49.74	-112.86	AA	CT	TT	AA	AA	CC	CC	TT	TT	AG	AG	CC	AA	GG	AG	TT	TT	AG	TT	CC	AA	CT	AG	CC	GT	AC	AG	TT	CT	AG	AA	CC	CG	CC	CT	TT	TT	AA	GG	GG	TT	TT
EH-28	1	.	Elizabeth H.	Alberta	Canada	49.74	-112.86	AG	CT	TT	AA	AA	CC	CC	TT	TT	AG	AG	CC	AA	GG	GG	GG	TT	AG	TT	CC	AA	TT	AG	CC	GG	AC	AG	TT	CC	GG	AA	CT	CG	CC	TT	TT	TT	AA	GG	AG	TT	AA
EH-29	1	.	Elizabeth H.	Alberta	Canada	49.74	-112.86	GG	CT	TT	AA	AA	CC	CC	CT	TT	AG	AG	CC	AG	GG	GG	GT	TT	GG	TT	CT	AA	TT	AG	CC	GT	AC	GG	TT	CT	GG	AA	CC	GG	CC	CT	TT	TT	AA	GG	GG	TT	AT
EH-30	1	.	Elizabeth H.	Alberta	Canada	49.74	-112.86	AG	CT	TT	AG	AA	CC	CC	TT	TT	AA	AG	CC	AA	GG	GG	GT	CT	GG	TT	CC	AG	CT	AG	CC	GT	AA	AG	TT	CC	AA	AA	CT	CG	CC	CT	TT	TT	AA	GG	GG	TT	TT
EH-37	1	.	Elizabeth H.	Alberta	Canada	49.74	-112.86	GG	CC	TT	AA	AA	CC	CC	TT	TT	AA	AA	CC	AA	GG	GG	TT	CT	GG	TT	CT	AA	TT	AG	CC	GT	AA	AG	TT	CC	AG	AA	TT	CG	CC	CT	TT	TT	AA	GG	GG	TT	TT
EH-38	1	.	Elizabeth H.	Alberta	Canada	49.74	-112.86	AG	CC	TT	AA	AA	CC	CC	TT	TT	AA	AG	CC	AG	GG	GG	TT	CT	AA	TT	CC	AA	CT	AG	CC	TT	AA	AA	TT	CT	AG	AA	CC	CG	CC	TT	TT	TT	AA	GG	GG	TT	AA
EH-42	1	.	Elizabeth H.	Alberta	Canada	49.74	-112.86	GG	TT	TT	AA	AA	CC	CC	TT	TT	AA	GG	CC	AA	GG	GG	TT	CT	GG	TT	CC	AG	TT	AG	CC	GT	AA	AG	TT	CC	AA	AA	CT	CG	CC	TT	TT	TT	AA	GG	GG	TT	AT
EH-45	1	.	Elizabeth H.	Alberta	Canada	49.74	-112.86	GG	CT	TT	AA	AA	CC	CC	TT	TT	AG	AA	CC	AA	GG	GG	TT	TT	AG	TT	CC	AA	TT	AG	CC	TT	AA	GG	TT	CT	GG	AA	CT	GG	CC	TT	TT	TT	AA	GG	AG	TT	AT
EH-48	1	.	Elizabeth H.	Alberta	Canada	49.74	-112.86	AA	CC	TT	AA	AA	CT	CC	TT	TT	AA	AA	CC	AA	GG	AG	GT	TT	AG	TT	CC	AA	CT	AG	CC	GT	AC	AG	TT	CC	GG	AA	CC	CG	CC	TT	TT	TT	AA	GG	GG	TT	AT
EH-51	1	.	Elizabeth H.	Alberta	Canada	49.74	-112.86	AA	CT	TT	AA	AA	CC	CC	CT	TT	AG	AA	CC	AA	GG	GG	GT	TT	AA	TT	CC	AA	TT	AG	CC	TT	AA	GG	TT	CT	AG	AA	TT	GG	CC	TT	TT	TT	AA	CG	AG	TT	AT
EH-53	1	.	Elizabeth H.	Alberta	Canada	49.74	-112.86	AA	CT	TT	AA	AA	CC	CC	TT	TT	AG	AG	CC	AG	GG	GG	GT	CT	GG	TT	CC	AA	TT	AG	CC	GG	AC	AG	TT	CT	AG	AA	CC	CG	CC	TT	TT	TT	AA	GG	GG	TT	AA
EH-56	1	.	Elizabeth H.	Alberta	Canada	49.74	-112.86	AA	CT	TT	AA	AA	CT	CC	TT	TT	AA	AG	CC	AG	GG	GG	GT	CT	GG	TT	CT	AA	TT	AG	CC	GG	AA	AG	TT	CC	GG	AA	CT	GG	CC	TT	TT	TT	AA	GG	GG	TT	AA
EH-57	1	.	Elizabeth H.	Alberta	Canada	49.74	-112.86	AG	TT	TT	AA	AA	CC	CC	TT	TT	AA	AG	CC	AA	GG	GG	TT	CC	GG	TT	CC	AA	TT	AG	CC	GT	AA	GG	TT	TT	AG	AA	TT	CG	CC	CT	TT	TT	AA	GG	GG	TT	AT
EH-58	1	.	Elizabeth H.	Alberta	Canada	49.74	-112.86	GG	CT	TT	AA	AA	TT	CC	TT	TT	AA	AG	CC	AA	GG	GG	TT	CT	GG	TT	CC	AA	CT	AG	CC	TT	AA	AA	TT	CC	GG	AA	CC	CG	CC	CT	TT	TT	AA	GG	GG	TT	AT
PED_11_US_NY-1149	1	.	Elmira	New York	USA	42.153	-76.8752	GG	CT	TT	AA	AA	CC	CT	CT	TT	AG	AG	CC	AG	AA	GG	GT	TT	AA	TT	CT	AA	TT	NA	AC	TT	CC	GG	TT	CT	AG	AA	TT	GG	CT	TT	TT	CT	AG	CC	GG	TT	AA
PED_12_US_PA-1191	1	.	Erie (sud)	Pennsylvanie	USA	42.1292	-80.0851	AG	CC	CT	AA	AA	TT	CC	TT	TT	AA	AA	CC	AG	GG	AG	GT	CT	AA	TT	CT	GG	TT	NA	AC	TT	CC	GG	CT	CC	AG	AA	TT	GG	CC	CT	TT	CT	AA	CC	GG	TT	NA
E9556-01	1	.	Fargo	South Dakota	USA	46.8924	-96.7997	AG	CT	TT	AA	AA	CT	CC	TT	TT	AG	AA	CC	AA	GG	GG	GT	CT	AA	TT	CC	AA	TT	NA	CC	GG	AA	GG	TT	CC	AA	AA	TT	CG	CC	TT	TT	CT	AG	CC	GG	TT	AA
E9556-04	1	.	Fargo	South Dakota	USA	46.8924	-96.7997	AA	CT	TT	AA	AA	CC	CC	TT	TT	GG	AA	CC	AA	AG	GG	GG	TT	GG	TT	CC	AA	TT	AG	CC	GT	CC	AG	TT	CT	AG	AA	CT	CC	CC	TT	TT	TT	AA	GG	GG	TT	AT
PED_11_QC-1045	1	.	Farnham	Québec	Canada	45.2894	-73.0181	AG	CT	CT	GG	AA	CC	CT	TT	CT	GG	AA	CC	AA	AA	AG	TT	CT	AA	TT	CT	AA	CC	NA	AA	TT	AA	AG	NA	CC	AG	AA	TT	GG	CT	CT	TT	CC	AA	GG	AG	TT	AA
PED_11_QC-1044	1	.	Farnham	Québec	Canada	45.2921	-72.9925	AA	TT	TT	AA	AA	CC	CC	CT	TT	AA	AA	CC	AG	AA	GG	TT	CT	AA	TT	CC	AA	CT	AG	AA	TT	AC	AG	CT	CT	NA	AG	CT	CC	CC	TT	TG	CT	AG	GG	AA	TT	AT
PED_10_QC-0891	1	.	Fasset	Québec	Canada	45.6428	-74.8584	GG	CT	TT	AA	AA	CT	CC	CT	TT	AG	AA	CC	AA	AG	GG	TT	CT	AA	TT	CC	AG	TT	NA	AA	TG	CC	GG	TT	CT	GG	AA	NA	CC	CC	CT	TT	TT	AA	CG	GG	TT	AA
PED_11_QC-1135	1	Northeast_subsp_deltoides	Ferme-Neuve	Québec	Canada	46.7248	-75.3939	AG	CC	CT	AA	AA	CT	CC	TT	TT	AG	AA	CT	AA	AG	GG	TT	TT	AA	TT	TT	AA	TT	NA	AC	TT	CC	AG	TT	CC	GG	AA	CT	CG	CC	CT	TT	CC	AA	CG	GG	CC	AA
FMC-512	1	.	Fort Macleod	Alberta	Canada	49.7294	-113.402	AG	CC	TT	AA	AA	CT	CC	TT	TT	AG	GG	CC	AG	GG	GG	TT	TT	AG	TT	CC	AG	TT	AG	CC	TT	AC	AG	TT	CC	AA	AA	CC	CG	CC	TT	TT	TT	AA	CG	GG	TT	AA
FMC-511	1	.	Fort Macleod	Alberta	Canada	49.7295	-113.402	AA	CT	TT	AA	AA	CC	CC	TT	TT	AA	GG	CC	AA	GG	GG	TT	TT	AG	TT	CT	AA	TT	AA	CC	GT	AA	AG	TT	CC	AG	AA	CT	GG	CC	TT	TT	TT	AG	GG	GG	TT	AA
FMC-510	1	.	Fort Macleod	Alberta	Canada	49.7297	-113.401	AA	CT	TT	AG	AA	CC	CC	TT	TT	GG	AG	CC	AA	AG	GG	TT	TT	AG	TT	CC	AA	TT	AG	CC	TT	AC	AA	TT	CC	AA	AA	CT	CG	CC	TT	TT	TT	AA	GG	GG	TT	AA
E9572-18	1	.	Fort Rice	South Dakota	USA	46.8023	-100.71	AA	TT	TT	AA	AA	CC	CC	TT	TT	GG	GG	CC	AG	GG	GG	GT	CT	AG	TT	CC	AG	CT	NA	CC	GT	AC	GG	TT	CC	AA	AA	TT	CC	CC	CT	TT	TT	AG	GG	GG	TT	TT
E9572-29	1	.	Fort Rice	South Dakota	USA	46.8023	-100.71	AG	CT	TT	AA	AA	CT	CC	TT	TT	AG	GG	CC	AA	GG	GG	TT	CT	AA	TT	CC	AG	CT	GG	CC	TT	AC	GG	TT	CC	AA	AA	TT	CC	CC	TT	TT	TT	AG	GG	GG	TT	AT
PED_11_US_NY-1157	1	Admixed_subsp_deltoides	Fortsville	New York	USA	43.2331	-73.6963	AG	CC	TT	AA	AA	CT	CC	CT	TT	AA	AG	CC	AA	AG	GG	TT	TT	AA	TT	CT	AA	TT	AG	AC	GT	CC	GG	TT	CT	AG	AA	CT	CG	CC	CT	TG	TT	AA	CC	AA	CT	TT
PED_11_QC-1063	1	.	Franklin	Québec	Canada	45.0076	-74.0193	AA	CC	CT	AA	AA	CC	CC	TT	TT	GG	AG	CC	AG	GG	GG	TT	TT	AA	TT	CT	AG	TT	NA	AA	TT	AC	GG	CT	CT	AG	AA	CT	CG	CC	CT	TG	TT	AA	GG	GG	TT	AT
POPLAR_NI-244-001	1	.	Franklin	Missouri	USA	41	-94.75	AA	TT	TT	AA	AA	CC	CT	CT	TT	AG	GG	CT	AG	GG	GG	TT	CT	AG	TT	TT	AG	TT	NA	AC	TT	CC	AG	TT	CC	AG	AA	TT	CC	CT	TT	TT	TT	AG	CG	GG	TT	AT
POPLAR_NI-246-002	1	South_subsp_deltoides	Franklin	Missouri	USA	40	-93.75	AG	CT	TT	AG	AA	CT	CT	CC	CC	AG	AG	CT	AA	GG	GG	TT	CT	AA	TT	CT	AG	TT	NA	CC	GG	CC	AG	TT	CC	AA	AG	CT	CG	CT	TT	TT	CT	AG	CG	NA	TT	NA
E9543-12	1	.	Freeman	South Dakota	USA	43.3525	-97.4373	AA	TT	TT	AA	AA	CC	CC	TT	TT	AG	AG	CC	AA	GG	GG	TT	CC	AA	TT	CC	AA	NA	NA	CC	TT	NA	AG	TT	CC	GG	AA	CT	CG	CC	TT	TT	CT	AA	GG	GG	TT	AA
E9543-05	1	.	Freeman	South Dakota	USA	43.3525	-97.4373	AA	CT	TT	AA	AA	CC	CC	TT	TT	AG	AG	CT	AA	GG	GG	TT	CT	AG	TT	CC	AA	TT	AA	CC	GT	AC	GG	TT	CT	AG	AA	CT	CG	CC	TT	TT	CT	AA	CG	GG	TT	AA
POPLAR_NI-L280-001	1	.	Fulton	Illinois	USA	41.9167	-90.1667	GG	CT	TT	AA	AA	CC	CC	CT	TT	GG	AG	CC	AA	AG	GG	TT	TT	AA	TT	CC	AA	TT	NA	AC	TT	CC	AG	TT	CC	AG	AA	TT	CC	CC	CC	TT	TT	AA	GG	AG	TT	AA
POPLAR_NI-180-001	1	.	Garnett	Kansas	USA	38.25	-95.25	AG	CT	TT	GG	AG	CC	CC	CT	TT	AG	AA	CC	AA	GG	GG	GT	CT	AA	TT	CC	GG	TT	NA	AA	TT	AC	AA	TT	CC	AA	AG	CT	CC	CC	TT	TT	CT	GG	CC	AG	TT	AA
PED_07_GEN_08-0203	1	.	Gentilly (central nucléaire)	Québec	Canada	46.3783	-72.3564	GG	CT	TT	AA	AA	CT	CC	TT	CC	GG	AG	CC	AA	GG	GG	TT	CT	AA	TT	CT	AA	TT	NA	AA	TT	CC	AG	CC	CT	GG	AA	CC	CG	CC	CC	TG	TT	AA	CG	GG	TT	AA
PED_07_GEN_08-0211	1	.	Gentilly (central nucléaire)	Québec	Canada	46.3783	-72.3564	AG	TT	CT	AA	AA	TT	CC	TT	CC	AG	AA	CT	AG	AG	GG	GT	CC	AA	TT	TT	AG	NA	AG	AC	TT	AC	AG	CT	CC	AG	AA	CT	CG	NA	CT	TT	CT	AG	GG	GG	CC	TT
PED_07_GEN_08-0219	1	.	Gentilly (central nucléaire)	Québec	Canada	46.3783	-72.3564	GG	CC	TT	AA	AA	CT	CC	TT	CC	AA	GG	CC	AG	GG	GG	TT	CC	AA	TT	TT	AA	TT	GG	AA	TT	CC	GG	TT	CT	GG	AA	CT	CG	CC	CT	TT	TT	AA	GG	NA	CT	NA
PED_07_GEN_9B-0229	1	.	Gentilly (face au moulin Michel)	Québec	Canada	46.4139	-72.2467	GG	NA	TT	AA	AA	CT	CC	CC	CT	AG	AA	CT	AA	AG	AG	TT	TT	AA	TT	CT	GG	CT	GG	AC	TT	AA	GG	TT	CC	AG	AA	CT	CG	CC	CT	TG	CT	AA	GG	AG	CT	TT
PED_07_GEN_07-0233	1	.	Gentilly, Boul Bécancour nord	Québec	Canada	46.3769	-72.3678	GG	CT	TT	AA	AA	TT	CC	CT	CT	GG	GG	CT	AA	GG	GG	TT	TT	AA	TT	CT	AA	TT	AG	AA	TT	AC	AG	CT	CC	AA	AA	CC	CC	CC	CT	TT	TT	AA	CG	GG	TT	AT
PED_07_GEN_07-0238	1	.	Gentilly, Boul Bécancour nord	Québec	Canada	46.3769	-72.3678	AG	NA	CT	AA	AA	TT	CC	TT	CT	AG	AA	CC	GG	GG	GG	TT	CT	AA	TT	TT	AG	TT	AG	AA	TT	CC	AG	TT	CT	GG	AA	CC	CG	NA	TT	TT	CT	GG	CG	AA	CT	AA
PED_07_GEN_07-0258	1	.	Gentilly, Boul Bécancour nord	Québec	Canada	46.3769	-72.3678	AG	TT	TT	AA	AA	TT	CC	CC	TT	AG	AG	CC	AA	GG	GG	TT	TT	AA	TT	NA	AA	CT	GG	AA	GT	AC	AG	CT	CC	GG	AA	CC	GG	CC	CT	TT	CT	AG	GG	AG	CT	NA
PED_11_QC-1078	1	.	Glen Falloch	Ontario	Canada	45.1206	-74.7148	AG	CT	TT	AG	AA	CC	CC	TT	TT	GG	AG	CC	AA	AA	GG	GT	CT	AA	TT	TT	AG	TT	NA	AA	TG	CC	GG	TT	CC	AA	AA	CT	CC	CC	CC	TT	CT	AA	CG	GG	CT	AT
POPLAR_NI-73001-002	1	South_subsp_deltoides	Golconda	Illinois	USA	37.3653	-88.675	AG	CC	TT	AG	AA	CT	CT	TT	TT	AA	GG	CC	AG	GG	GG	TT	CT	AG	TT	CT	GG	CT	NA	AC	TT	CC	AG	TT	CC	GG	AG	TT	CC	CT	TT	TT	TT	AG	CC	AA	CT	AT
PED_12_US_MN-32-47	1	.	Goodhue	Minnesota	USA	44.4005	-92.6238	AG	TT	TT	AA	AA	CC	CC	CC	TT	AG	GG	CC	AG	GG	GG	NA	CT	AA	TT	CT	AA	CT	NA	AA	TT	AC	AG	TT	CC	AG	AA	CT	CC	CC	CT	TG	TT	AA	CG	GG	CT	AT
PED_12_US_MN-33-47	1	.	Goodhue	Minnesota	USA	44.4005	-92.6238	GG	TT	CT	NA	AA	TT	CC	TT	TT	AA	AG	CC	AG	GG	GG	TT	TT	AA	TT	CT	GG	TT	NA	AA	TG	AA	AG	TT	CT	AG	AA	CT	CG	CC	CT	TT	TT	AA	GG	GG	TT	AA
PED_11_QC-1104	1	.	Granby	Québec	Canada	45.4487	-72.7132	AG	TT	TT	AA	AA	CC	CT	CT	TT	AA	AA	CC	AG	GG	GG	TT	CT	AA	TT	CC	AG	TT	NA	AA	TT	CC	AA	TT	CC	GG	GG	NA	GG	CT	CC	TT	CC	AA	GG	AG	TT	AT
POPLAR_NI-73005-033	1	South_subsp_deltoides	Grand chain	Illinois	USA	37.2417	-88.9583	GG	CC	TT	AG	AA	CC	CT	CC	TT	GG	AG	CC	AG	GG	GG	TT	TT	AA	TT	CT	AG	TT	NA	AA	TG	CC	GG	TT	CT	GG	AG	TT	CC	CT	CT	TT	CT	AA	CC	AA	TT	AA
POPLAR_NI-73006-080	1	.	Grand chain	Illinois	USA	37.2347	-89.3417	GG	CC	TT	AA	AA	TT	CT	TT	TT	AG	GG	CC	AG	GG	GG	TT	TT	AA	TT	CT	AA	CC	NA	AA	TT	CC	AA	TT	CT	AA	AA	TT	CG	CT	TT	TT	TT	GG	CG	AA	CT	AT
POPLAR_NI-73006-087	1	.	Grand chain	Illinois	USA	37.2347	-89.3417	GG	CT	TT	AA	AA	CT	CT	TT	TT	AG	AG	CC	AG	AG	GG	GT	CT	AA	TT	CC	AA	TT	NA	AA	TT	CC	AG	TT	CT	AG	AG	TT	CC	CT	TT	TG	CT	GG	CC	GG	CT	AT
GF-10	1	.	Grand Forks	Alberta	Canada	49.92	-111.69	AA	CC	TT	AA	AA	CC	CC	TT	TT	AA	GG	CC	AA	GG	GG	GT	TT	AA	TT	CC	AA	TT	NA	CC	GT	AC	AA	TT	CC	AA	AA	TT	CG	CC	TT	TT	TT	AA	GG	GG	TT	AT
GF-11	1	.	Grand Forks	Alberta	Canada	49.92	-111.69	AA	CT	TT	AG	AA	CT	CC	CT	TT	AA	AG	CC	AG	GG	GG	GT	CT	AG	TT	CC	AA	CT	NA	CC	TT	AA	AA	TT	CC	GG	AA	CT	CC	CC	CT	TT	TT	AG	GG	GG	TT	TT
GF-01	1	.	Grand Forks	Alberta	Canada	49.92	-111.69	AA	TT	TT	AA	AA	CC	CC	TT	TT	AG	AG	CC	AA	GG	AG	GG	CT	AG	TT	CC	AA	TT	AG	CC	TT	AC	GG	TT	CC	AG	AA	TT	CC	CC	CT	TT	TT	AA	GG	GG	TT	AT
GF-02	1	.	Grand Forks	Alberta	Canada	49.92	-111.69	AG	CC	TT	AA	AA	CC	CC	TT	TT	AA	AG	CC	AA	GG	GG	GT	CT	GG	TT	TT	AA	TT	AG	CC	TT	AA	GG	TT	CC	GG	AA	TT	CC	CC	CT	TT	TT	AG	GG	AG	TT	TT
GF-06	1	.	Grand Forks	Alberta	Canada	49.92	-111.69	AA	CT	TT	AA	AA	TT	CC	TT	TT	AA	AG	CC	AG	GG	GG	TT	CT	AG	TT	CC	AA	CT	AG	CC	GG	AC	AA	TT	CC	AG	AA	CC	CG	CC	TT	TG	TT	GG	GG	GG	TT	AA
GF-08	1	.	Grand Forks	Alberta	Canada	49.92	-111.69	AA	CT	TT	AA	AA	CC	CC	TT	TT	AA	AG	CC	AA	GG	GG	GG	TT	AG	TT	CC	AA	TT	AG	CC	GG	AC	AG	TT	CC	AA	AA	TT	CC	CT	TT	TT	TT	AA	GG	GG	TT	AT
GF-12	1	.	Grand Forks	Alberta	Canada	49.92	-111.69	AA	CT	TT	AA	AA	TT	CC	TT	TT	AA	AA	CC	AG	GG	GG	GT	CT	GG	TT	CT	AA	CT	AG	CC	TT	AC	GG	TT	CC	AG	AA	CT	GG	CC	TT	TT	TT	AG	GG	GG	TT	AA
GF-14	1	.	Grand Forks	Alberta	Canada	49.92	-111.69	AA	CT	TT	AG	AA	CT	CC	TT	TT	AA	GG	CC	AA	GG	GG	GT	CT	AG	TT	CC	AA	CT	AG	CC	TT	AC	AA	TT	CC	GG	AA	TT	CG	CC	TT	TT	TT	AA	GG	GG	TT	AA
GF-15	1	.	Grand Forks	Alberta	Canada	49.92	-111.69	AA	CC	TT	AA	AA	CC	CC	TT	TT	AA	GG	CC	AG	GG	GG	GT	TT	AG	TT	CC	AA	TT	AG	CC	GT	AA	AG	TT	CC	AG	AA	CT	CG	CC	TT	TT	TT	AA	GG	GG	TT	AA
GF-17	1	.	Grand Forks	Alberta	Canada	49.92	-111.69	AG	CT	TT	AA	AA	CC	CC	TT	TT	AA	AG	CC	AA	GG	GG	GT	CT	GG	TT	CT	AA	TT	AG	CC	TT	AA	AG	TT	CC	GG	AA	CT	CG	CC	CT	TT	TT	AG	GG	GG	TT	AT
GF-18	1	.	Grand Forks	Alberta	Canada	49.92	-111.69	AA	TT	TT	AG	AA	CC	CC	TT	TT	AG	GG	CC	AA	GG	GG	TT	CC	AG	TT	CC	AA	CT	AG	CC	TT	AA	AG	TT	CC	AG	AA	TT	CG	CC	TT	TT	TT	AA	GG	GG	TT	AT
GF-19	1	.	Grand Forks	Alberta	Canada	49.92	-111.69	AA	TT	TT	AA	AA	CT	CC	TT	TT	AA	AG	CC	AA	GG	GG	TT	CC	GG	TT	TT	AA	TT	AG	CC	TT	AA	AG	TT	CC	AG	AA	TT	CG	CC	CT	TT	TT	AA	GG	GG	TT	AT
GF-20	1	.	Grand Forks	Alberta	Canada	49.92	-111.69	AA	CC	TT	AA	AA	CT	CC	TT	TT	AA	AG	CC	AG	GG	GG	GT	TT	AG	TT	CT	AA	CC	AG	CC	TT	AC	AG	TT	CC	AG	AA	CT	CG	CC	TT	TT	TT	AA	GG	GG	TT	AA
E9562-02	1	.	Grand Forks	South Dakota	USA	47.9294	-97.0917	AA	TT	TT	AA	AA	CC	CC	TT	TT	AA	AG	CC	AA	GG	GG	TT	TT	AA	TT	CC	AA	TT	AA	CC	TT	AC	AA	TT	CT	AA	AA	TT	CC	CC	TT	TT	TT	AA	CG	GG	TT	AA
E9562-25	1	.	Grand Forks	South Dakota	USA	47.9294	-97.0917	AA	TT	TT	AA	AA	CT	CC	TT	TT	AA	AA	CC	AA	GG	GG	TT	CT	AA	TT	CT	AG	CT	AG	CC	TT	CC	AA	TT	CT	AA	AA	CT	CC	CC	TT	TT	TT	AA	CG	GG	TT	AA
PED_11_US_NY-1156	1	.	Grays Corners	New York	USA	42.8099	-73.7469	AA	CC	TT	AA	AA	CC	CT	TT	TT	AA	AG	CC	AA	GG	GG	TT	TT	AA	TT	CT	AA	TT	AG	AA	TT	CC	GG	TT	TT	AA	AA	TT	CG	CT	TT	TT	CT	AA	CG	GG	TT	AA
PED_12_US_OH-1196	1	.	Greenwich	Ohio	USA	41.0301	-82.5157	GG	CC	TT	NA	AG	CC	CC	TT	TT	AG	GG	CT	AG	AA	GG	GT	CT	AA	TT	CT	AA	TT	NA	AA	TG	CC	GG	TT	CC	AA	AA	TT	CC	CC	TT	TG	TT	AG	CC	GG	TT	AT
POPLAR_NI-050-053	1	.	Gunnison	Mississipi	USA	34.5	-92	AG	CC	TT	AG	AA	CC	TT	CT	TT	GG	AG	CC	AA	AG	GG	GG	TT	AA	TT	TT	AG	TT	NA	AC	GG	CC	AA	TT	CC	AG	GG	TT	CC	TT	TT	TT	CT	AG	CC	AA	TT	AA
POPLAR_NI-M050-027	1	South_subsp_deltoides	Gunnison	Mississipi	USA	34.5	-92	GG	CC	TT	AG	AA	CT	TT	TT	TT	AG	GG	CC	AA	GG	GG	TT	TT	AA	TT	TT	GG	NA	NA	AC	TG	CC	AA	TT	CC	AG	GG	TT	CC	TT	TT	TT	TT	AG	CC	AG	TT	AT
PED_12_US_PA-1195	1	.	Harmony	Pennsylvanie	USA	40.8015	-80.1273	AG	TT	TT	AA	AA	TT	CC	TT	TT	AA	AG	CT	AA	AG	GG	TT	TT	AA	TT	CT	AG	NA	NA	AA	GG	NA	AA	TT	CC	AG	AG	TT	CC	CC	TT	TT	CT	AA	CC	AA	CC	AA
POPLAR_NI-152A-019	1	.	Harris	Illinois	USA	40.25	-88.5833	GG	CC	CT	AG	AA	CT	CT	CT	CT	AA	AG	CC	GG	GG	GG	TT	TT	AA	TT	CC	GG	TT	NA	AA	TG	CC	AG	TT	CC	AG	AG	TT	CG	CT	TT	TT	TT	AA	CC	AG	TT	AA
POPLAR_NI-109-018	1	.	Havana	Illinois	USA	40.3333	-90.0833	GG	CC	TT	AA	AA	CC	CC	TT	TT	AG	GG	CC	AG	GG	GG	GT	TT	AG	TT	CT	AA	TT	NA	AC	TT	CC	AA	TT	CT	AA	AA	TT	CC	CC	TT	TT	TT	AG	GG	AG	TT	AA
POPLAR_NI-146A-063	1	.	Havana	Illinois	USA	40.3333	-90.0833	AA	CC	TT	AG	AA	CT	CC	TT	TT	AA	AG	CC	AA	AG	GG	GT	TT	AA	TT	CT	AG	CT	NA	AA	TT	AA	AG	TT	CT	AG	AA	TT	CC	CC	CT	TT	CT	AG	CC	GG	CT	AA
POPLAR_NI-L110-007	1	.	Havana	Illinois	USA	40.3333	-90.0833	AG	CT	TT	AA	AA	TT	CC	TT	TT	AG	AA	CC	AG	GG	GG	TT	TT	AG	TT	CT	AG	NA	NA	CC	TG	CC	GG	TT	CC	AA	AA	CT	CC	CC	CT	TT	CT	AA	CC	AG	CT	AA
POPLAR_NI-L110-084	1	.	Havana	Illinois	USA	40.3333	-90.0833	AG	CT	TT	AA	AA	TT	CT	TT	TT	AA	AG	CC	AG	GG	GG	GT	TT	AA	TT	CT	GG	TT	NA	AA	TG	CC	AG	TT	CC	AA	AA	CC	CC	CT	TT	TT	CT	AA	CC	GG	TT	AA
POPLAR_NI-L147A-007	1	.	Havana	Illinois	USA	41.3333	-91.0833	GG	TT	TT	GG	AA	CC	CC	TT	TT	AG	AG	CC	AG	GG	GG	TT	TT	AA	TT	TT	AG	CT	NA	AA	GG	CC	AG	TT	CC	AG	AA	TT	GG	CC	CT	TT	CT	AA	CG	GG	TT	AT
POPLAR_NI-L149A-005	1	.	Havana	Illinois	USA	40.3333	-90.0833	GG	CC	TT	AA	AA	CT	CC	TT	TT	AA	AG	CT	AG	GG	GG	TT	CT	AA	TT	CC	AG	TT	NA	AC	TT	CC	AA	TT	CC	AA	AA	CT	GG	CC	TT	TT	CT	AA	CC	AG	TT	AA
POPLAR_NI-L149A-032	1	.	Havana	Illinois	USA	40.3333	-90.0833	GG	CC	TT	AA	AA	CT	CC	TT	TT	AA	AG	CC	AA	AG	GG	GT	CT	AG	TT	CC	AA	TT	NA	AA	TT	CC	GG	TT	CT	AG	AA	TT	CG	CC	TT	TT	CT	AG	CC	GG	CT	AA
POPLAR_NI-L150-089	1	.	Havana	Illinois	USA	40.3333	-90.0833	AA	CC	TT	GG	AA	CC	CC	TT	CT	AA	AG	CC	AA	AG	GG	GG	CC	AA	TT	CC	GG	TT	NA	AA	TG	CC	AG	TT	CT	AA	AG	TT	CG	CC	TT	TT	TT	GG	CC	AG	TT	AA
PED_11_QC-1053	1	.	Havelock	Québec	Canada	45.0426	-73.6863	GG	CT	TT	AA	AA	CT	CC	CT	CT	AG	GG	CC	AA	AG	GG	TT	CT	AG	TT	CT	GG	CT	NA	AA	TG	CC	AG	CT	CC	AA	AA	CT	GG	CC	CT	TT	TT	AG	GG	AG	TT	AA
POPLAR_NI-L155-079	1	.	Heyworth	Illinois	USA	40.3333	-89	GG	CT	TT	AA	AA	TT	CC	TT	CT	GG	AA	CC	AA	GG	GG	GT	TT	AA	TT	CC	AG	CT	NA	AC	TT	CC	AA	TT	CC	AG	AA	TT	CG	CC	TT	TT	CC	AA	CC	AG	CT	AA
POPLAR_NI-L155A-055	1	.	Heyworth	Illinois	USA	40.3333	-89	GG	CC	TT	AA	AA	CT	CC	CT	CT	GG	AG	CC	AA	GG	GG	TT	TT	AA	TT	CT	AA	TT	NA	AC	TG	CC	AG	TT	CC	GG	AG	TT	CG	CC	TT	TG	CT	AG	CC	AA	TT	AA
E9559-13	1	.	Hillsboro	South Dakota	USA	44.7119	-93.2388	GG	CT	TT	AA	AA	TT	CC	TT	TT	AA	AA	CC	AA	GG	GG	GG	CC	AG	TT	CT	AA	TT	AG	CC	TT	CC	AA	TT	CC	AA	AA	CC	GG	CC	TT	TT	TT	AA	GG	GG	TT	TT
E9559-22	1	.	Hillsboro	South Dakota	USA	44.7119	-93.2388	GG	CT	TT	AA	AA	CC	CC	CT	TT	AG	AG	CC	AA	GG	GG	GT	CC	AG	TT	CT	AA	TT	AG	CC	TT	AC	AA	TT	CC	AA	AA	CC	GG	CC	TT	TT	TT	AG	NA	GG	TT	TT
POPLAR_NI-150-022	1	.	Homestead	Iowa	USA	41.7667	-91.9333	GG	TT	TT	AG	AA	CT	CC	TT	CC	GG	AG	CC	AA	AG	GG	TT	CT	AA	TT	TT	GG	TT	NA	AA	TG	CC	AG	TT	CC	AA	AA	CT	CC	CC	TT	TT	TT	GG	CG	AG	TT	AA
PED_12_US_MN-60-17	1	.	Houston	Minnesota	USA	43.7633	-91.5685	AA	TT	TT	AA	AA	CC	CT	CT	TT	AG	AG	CC	AA	GG	GG	TT	CT	AA	TT	CT	AA	TT	NA	CC	TG	AC	AA	TT	CC	AA	AG	CC	GG	CT	CT	TT	CT	AA	GG	GG	TT	AA
PED_12_US_MN-61-41	1	.	Houston	Minnesota	USA	43.7633	-91.5685	AA	CT	TT	AA	AA	CT	CT	CT	TT	GG	AG	CC	AG	GG	GG	TT	CC	AA	TT	TT	AG	NA	NA	CC	TT	AC	GG	TT	CT	AA	AG	CT	CC	CT	TT	TT	CT	AG	CG	GG	CT	AT
PED_11_QC-1133	1	Admixed_subsp_deltoides	Huberdeau	Québec	Canada	46.0266	-74.6303	AG	CC	TT	AA	AA	TT	CC	TT	CT	AG	AA	CC	AG	AG	GG	GT	CT	AA	TT	CT	GG	TT	NA	AA	TG	CC	GG	TT	CT	AG	AA	CT	CG	CC	TT	TG	CC	AA	GG	GG	TT	AA
PED_10_QC-0897	1	.	Hull	Québec	Canada	45.4767	-75.7464	GG	CT	TT	NA	AA	CC	CC	CT	TT	GG	AG	CC	AA	AA	GG	GT	CT	AG	TT	CC	AG	TT	NA	AA	TT	CC	AG	TT	CT	GG	AA	CT	CG	CC	TT	TG	TT	AG	GG	GG	TT	AA
PED_11_QC-1082	1	.	Huntley	Ontario	Canada	45.3112	-75.9995	GG	CT	CT	AA	AA	CT	CC	TT	TT	GG	AA	CC	AA	GG	GG	GT	CT	AA	TT	CT	AG	TT	NA	AA	TG	CC	GG	TT	CC	AA	AA	NA	CG	CC	CT	TT	NA	AA	GG	GG	TT	AA
POPLAR_NI-290-002	1	.	Illinois_NA	Illinois	USA	42.0833	-90.1667	GG	CT	TT	AA	AA	CT	CT	TT	TT	GG	AA	CC	AG	GG	GG	TT	CT	AA	TT	TT	AG	TT	NA	AC	TG	AC	AG	TT	CC	NA	AA	TT	CC	CT	TT	TT	CC	AG	CG	NA	TT	AA
IB-05	1	.	Indian Battle Park	Alberta	Canada	49.69	-112.86	AG	CC	TT	AA	AA	CT	CC	TT	TT	AA	GG	CC	AA	GG	GG	TT	CT	AG	TT	CC	AA	TT	AG	CC	TT	AC	AG	TT	CC	AG	AA	TT	CC	CC	CT	TT	TT	AG	GG	GG	TT	AA
IB-07	1	.	Indian Battle Park	Alberta	Canada	49.69	-112.86	AA	CT	TT	AA	AA	CC	CC	TT	TT	AA	AA	CC	AA	GG	GG	GT	CT	GG	TT	CC	AA	TT	AG	CC	TT	AA	AA	TT	CC	AG	AA	CT	GG	CC	CT	TT	NA	AA	GG	GG	TT	AT
IB-26	1	.	Indian Battle Park	Alberta	Canada	49.69	-112.86	AG	TT	TT	AA	AA	CT	CC	TT	TT	AA	GG	CC	AA	GG	GG	GT	CC	GG	TT	CC	AA	CT	AG	CC	GT	AA	GG	TT	CC	AG	AA	CC	CC	CC	TT	TT	TT	AA	GG	GG	TT	AA
IB-41	1	.	Indian Battle Park	Alberta	Canada	49.69	-112.86	AA	CT	TT	AA	AA	CC	CC	TT	TT	AG	AG	CC	AA	GG	GG	TT	CT	AA	TT	CC	AA	TT	AG	CC	TT	AA	AG	TT	CT	GG	AA	TT	CG	CC	TT	TT	TT	AA	GG	GG	TT	AA
IB-54	1	.	Indian Battle Park	Alberta	Canada	49.69	-112.86	GG	TT	TT	AA	AA	CC	CC	CT	TT	AA	AG	CC	AA	GG	GG	TT	TT	AA	TT	CT	AA	CT	AG	CC	GT	AA	AG	TT	CC	AA	AA	CC	CG	CC	CT	TT	TT	AG	GG	GG	TT	AT
IB-55	1	.	Indian Battle Park	Alberta	Canada	49.69	-112.86	AG	CT	TT	AG	AA	CC	CC	TT	TT	AA	AG	CC	AA	GG	GG	TT	TT	GG	TT	TT	AA	TT	AG	CC	GT	CC	GG	TT	CC	GG	AA	CC	GG	CC	CT	TT	TT	AA	GG	GG	TT	AA
IH-013-01	1	.	Indian Head	Saskatchewan	Canada	50.5652	-104	AA	CT	TT	AA	AA	CT	CC	CT	TT	AG	GG	CC	AG	GG	GG	TT	CT	AG	TT	CC	AA	TT	AG	CC	TT	AC	AA	TT	CT	NA	AA	CT	CG	CC	TT	TT	TT	AA	GG	GG	TT	AA
IH-013-02	1	.	Indian Head	Saskatchewan	Canada	50.5652	-104	AG	TT	TT	AA	AA	CC	CC	TT	TT	GG	GG	CC	AA	AG	GG	TT	TT	GG	TT	CC	AA	CT	AG	CC	GT	CC	AG	TT	CC	NA	AA	TT	GG	CC	TT	TT	TT	AA	GG	GG	TT	AT
IH-013-03	1	.	Indian Head	Saskatchewan	Canada	50.5652	-104	AG	TT	TT	AA	AA	CC	CC	CT	TT	AA	AG	CC	GG	GG	GG	GT	TT	AG	TT	CT	AG	NA	AG	CC	GG	AA	GG	TT	CC	NA	AA	CC	CC	CC	CT	TT	CT	AA	GG	GG	TT	TT
IH-013-04	1	.	Indian Head	Saskatchewan	Canada	50.5652	-104	AG	CT	TT	AA	AA	CC	CC	TT	TT	AG	AG	CC	AA	GG	GG	TT	CC	AA	TT	CC	AA	NA	GG	CC	TT	AA	AG	TT	CC	NA	AA	CT	CC	CC	TT	TT	CT	AA	GG	GG	TT	AA
IH-004-01	1	.	Indian Head	Saskatchewan	Canada	50.4449	-103.703	AG	TT	TT	GG	AA	CC	CC	TT	TT	GG	GG	CT	AA	GG	GG	TT	TT	GG	TT	CC	AA	CT	AG	CC	GT	AA	AG	TT	CC	NA	AA	CT	CG	CC	TT	TT	TT	AA	GG	GG	TT	AT
PED_11_QC-1079	1	.	Iroquois	Ontario	Canada	44.8375	-75.3188	GG	CT	CT	AA	AA	CC	CC	TT	CT	AG	AA	CC	AG	GG	AG	TT	CC	AA	TT	CT	AA	TT	NA	AA	TT	AC	GG	CT	CT	GG	AA	TT	CG	CC	TT	TT	CC	AG	CG	GG	TT	AT
Jared-002	1	.	J1	Alberta	Canada	50.7325	-110.086	AA	CC	TT	AA	AA	CC	CC	TT	TT	AA	AG	CC	AA	GG	GG	GG	TT	GG	TT	CC	AG	TT	AG	CC	GG	AA	AA	TT	CC	AG	AA	TT	CC	CC	TT	TT	TT	AA	GG	GG	TT	AT
Jared-003	1	.	J1	Alberta	Canada	50.7325	-110.086	AG	CT	TT	AA	AA	CC	CC	TT	TT	AG	GG	CC	AA	GG	GG	GT	TT	AG	TT	CC	AG	TT	AG	CC	GT	AA	AG	TT	CC	AG	AA	CT	CC	CC	CT	TT	TT	AA	GG	GG	TT	AT
Jared-053	1	.	J15	Alberta	Canada	51.4652	-112.758	AA	CT	TT	AG	AA	CC	CC	CT	TT	AA	AG	CC	AA	GG	GG	TT	CT	GG	TT	CT	AA	TT	NA	CC	TT	AA	AG	CC	CC	GG	AA	CT	CG	CC	TT	TT	TT	AA	GG	GG	TT	TT
Jared-055	1	.	J15	Alberta	Canada	51.4652	-112.758	AG	CC	TT	AA	AA	CC	CC	TT	TT	AG	AG	CC	AG	GG	GG	TT	CT	AA	TT	CC	AG	TT	AG	CC	TT	AA	AA	CT	CT	GG	AA	CT	CG	CC	TT	TT	TT	AG	GG	GG	TT	AA
Jared-004	1	Subsp_monilifera	J2	Alberta	Canada	50.966	-110.007	AA	CT	TT	AA	AA	CC	CC	TT	TT	AG	AG	CC	AA	GG	GG	TT	TT	AA	TT	CC	AA	TT	AG	CC	TT	AC	AA	TT	CC	AG	AA	CT	CG	CC	CT	TT	TT	AG	GG	GG	TT	AT
Jared-005	1	.	J2	Alberta	Canada	50.966	-110.007	AA	TT	TT	AA	AA	CC	CC	TT	TT	AA	AG	CC	AA	AG	GG	GT	CT	AG	TT	CT	AA	TT	AG	CC	TT	AA	GG	TT	CT	AA	AA	CC	CC	CC	TT	TT	TT	AA	GG	GG	TT	AT
Jared-008	1	.	J2	Alberta	Canada	50.9662	-110.028	AA	CT	TT	AA	AA	CC	CC	TT	TT	GG	AG	CC	AA	AG	GG	GT	TT	AG	TT	CT	AA	TT	AG	CC	TT	AA	AG	TT	CC	AA	AA	NA	CC	CC	CT	TT	TT	AA	GG	GG	TT	AA
Jared-009	1	.	J2	Alberta	Canada	50.9662	-110.028	AA	TT	TT	AA	AA	CC	CC	TT	TT	AG	GG	CC	AA	AG	GG	TT	TT	AG	TT	CT	AG	CT	AG	CC	GT	AA	AA	TT	CT	AA	AA	TT	CG	CC	TT	TT	TT	AG	GG	GG	TT	AA
Jared-010	1	.	J2	Alberta	Canada	50.972	-110.049	AA	CT	TT	AA	AA	TT	CC	TT	TT	AG	GG	CC	AA	GG	GG	GT	TT	AG	TT	CC	AA	TT	AG	CC	GT	AA	GG	TT	CC	GG	AA	TT	CG	CC	CC	TT	TT	AA	GG	GG	TT	TT
Jared-014	1	.	J3	Alberta	Canada	50.8641	-110.32	AG	TT	TT	AA	AA	CT	CC	TT	TT	AA	GG	CC	AG	GG	GG	TT	TT	AG	TT	CC	AA	TT	AG	CC	TT	AA	AG	TT	CC	AG	AA	CT	CC	CC	TT	TT	TT	AA	GG	GG	TT	AT
Jared-015	1	.	J3	Alberta	Canada	50.864	-110.331	AA	TT	TT	AG	AA	CC	CC	TT	TT	GG	GG	CC	AA	GG	GG	GT	CT	AG	TT	CC	AA	TT	AG	CC	GT	AA	GG	TT	CC	AG	AA	CC	CC	CC	TT	TT	TT	AG	GG	GG	TT	AA
Jared-016	1	.	J3	Alberta	Canada	50.8641	-110.32	AA	CT	TT	AA	AA	CT	CC	TT	TT	AG	AG	CC	AA	GG	GG	GG	TT	AG	TT	CC	AA	TT	AG	CC	GT	AC	AG	TT	CC	AA	AA	TT	CG	CC	CC	TT	TT	AA	GG	GG	TT	AT
Jared-017	1	.	J4	Alberta	Canada	50.8494	-110.698	AG	CC	TT	AA	AA	CC	CC	TT	TT	AG	AG	CC	AA	GG	GG	GG	CC	GG	TT	CC	AA	TT	AG	CC	GT	AC	GG	TT	CC	AA	AA	TT	CC	CC	TT	TT	TT	AG	GG	GG	TT	AA
Jared-018	1	.	J4	Alberta	Canada	50.8494	-110.698	AG	CT	TT	AA	AA	CC	CC	TT	TT	AG	GG	CC	AA	GG	GG	GT	TT	AG	TT	CC	AA	TT	AG	CC	TT	AA	GG	TT	CC	AG	AA	CT	CG	CC	CT	TT	TT	AA	GG	GG	TT	AA
Jared-021	1	.	J6	Alberta	Canada	50.9154	-111.061	AG	CC	TT	AA	AA	CT	CC	TT	TT	AA	AG	CC	AA	GG	GG	TT	CT	AA	TT	CT	AA	TT	AG	CC	TT	AC	AG	TT	CC	GG	AA	TT	GG	CC	TT	TT	TT	AG	GG	GG	CT	AT
Jared-027	1	.	J8	Alberta	Canada	50.7407	-111.266	AA	CC	TT	AG	AA	CT	CC	TT	TT	AA	AG	CC	AA	AA	AG	GT	CT	AG	TT	CT	AG	TT	AG	CC	GT	AA	AG	TT	CC	AG	AA	CT	CG	CC	TT	TT	TT	AA	GG	GG	TT	AT
Jared-028	1	.	J9	Alberta	Canada	50.7758	-111.317	AG	TT	TT	AA	AA	CC	CC	TT	TT	AA	GG	CC	AG	GG	GG	GT	TT	GG	TT	CC	AA	TT	AG	CC	TT	AA	AA	TT	CT	AG	AA	CC	CG	CC	CT	TT	TT	AA	GG	GG	TT	AT
Jared-024	1	.	JENN	Alberta	Canada	50.84	-111.15	AA	TT	TT	AA	AA	CT	CC	TT	TT	AA	AG	CC	AA	AG	GG	GG	CT	AG	TT	CC	AA	TT	AG	CC	TT	AA	GG	TT	CC	AA	AA	CT	CG	CC	CT	TT	TT	AA	GG	GG	TT	AA
JENN-01	1	.	Jenner	Alberta	Canada	50.84	-111.15	AG	TT	TT	AA	AA	CC	CC	TT	TT	AG	AG	CC	AA	GG	GG	GT	CT	AG	TT	TT	AA	TT	AG	CC	TT	AA	GG	TT	CC	GG	AA	CC	CC	CC	TT	TT	TT	AA	GG	GG	TT	AT
JENN-02	1	.	Jenner	Alberta	Canada	50.84	-111.15	AG	CT	TT	AG	AA	CC	CC	TT	TT	AA	AG	CC	AA	AG	GG	GT	CT	AG	TT	CC	AA	TT	AG	CC	GG	AA	GG	TT	CC	AG	AA	TT	CC	CC	CT	TT	TT	AA	GG	GG	TT	TT
JENN-03	1	.	Jenner	Alberta	Canada	50.84	-111.15	GG	CC	TT	AA	AA	CT	CC	TT	TT	AA	GG	CC	AA	AG	GG	GT	CC	GG	TT	CC	AA	TT	AG	CC	GT	AC	AG	TT	CT	GG	AA	TT	CC	CC	CT	TT	TT	AA	GG	NA	TT	AA
JENN-04	1	.	Jenner	Alberta	Canada	50.84	-111.15	AG	TT	TT	AG	AA	CC	CC	TT	TT	AG	GG	CC	AA	GG	GG	GT	CT	GG	TT	CT	AA	TT	AG	CC	GT	AA	AA	TT	CC	AG	AA	CT	CC	CC	CT	TT	TT	AA	GG	GG	TT	AA
JENN-05	1	.	Jenner	Alberta	Canada	50.84	-111.15	NA	CC	TT	AA	AA	CC	CC	CT	TT	AG	AG	CC	AA	GG	GG	GT	CT	NA	TT	CT	AA	TT	AG	CC	TT	NA	AG	TT	CC	GG	AA	CC	CC	CC	CT	TT	TT	AA	GG	GG	TT	AA
JENN-06	1	.	Jenner	Alberta	Canada	50.84	-111.15	AA	CC	TT	AA	AA	CC	CC	TT	TT	AA	AG	CC	AA	AG	GG	TT	CC	AG	TT	CC	AG	CT	AG	CC	TT	AA	GG	TT	CT	AA	AA	CT	GG	CC	TT	TT	TT	AA	GG	GG	TT	AA
JENN-07	1	.	Jenner	Alberta	Canada	50.84	-111.15	AA	CT	TT	AG	AA	CC	CC	CT	TT	AG	AG	CC	AA	GG	GG	GT	CT	GG	TT	CT	AA	TT	AG	CC	TT	AA	AG	TT	CT	GG	AA	CC	CC	CC	CT	TT	TT	AG	GG	GG	TT	AA
JENN-08	1	.	Jenner	Alberta	Canada	50.84	-111.15	AA	CC	TT	AA	AA	CT	CC	TT	TT	AG	GG	CC	AG	AG	AG	TT	TT	GG	TT	CC	AA	TT	AG	CC	TT	AA	AG	TT	CC	GG	AA	TT	GG	CC	CT	TT	TT	AA	GG	GG	TT	AA
JENN-09	1	.	Jenner	Alberta	Canada	50.84	-111.15	AA	TT	TT	AA	AA	CT	CC	TT	TT	AG	GG	CC	AA	NA	GG	GT	CT	AG	TT	CC	AA	CT	AG	CC	TT	AA	GG	CT	CC	NA	AA	CT	CC	CC	CT	TT	TT	AA	GG	GG	TT	AA
JENN-10	1	.	Jenner	Alberta	Canada	50.84	-111.15	AA	TT	TT	AA	AA	CC	CC	TT	TT	AG	GG	CC	AA	GG	GG	GT	TT	AG	TT	CC	AA	TT	AG	CC	TT	AA	AA	TT	CT	GG	AA	CT	CG	CC	CT	TT	TT	AA	GG	AG	TT	AA
JENN-11	1	.	Jenner	Alberta	Canada	50.84	-111.15	AA	CC	TT	AA	AA	CC	CC	TT	TT	AA	GG	CC	AG	GG	GG	GT	TT	AG	TT	CC	AA	TT	AG	CC	TT	AA	AG	TT	CT	GG	AA	CC	CC	CC	TT	TT	TT	AG	GG	GG	TT	AT
JENN-12	1	.	Jenner	Alberta	Canada	50.84	-111.15	AG	TT	TT	AA	AA	CC	CC	TT	TT	AG	GG	CC	AA	AG	GG	TT	TT	GG	TT	CC	AG	TT	AG	CC	TT	AA	AG	TT	CC	AG	AA	CT	CG	CC	CT	TT	TT	AG	GG	GG	TT	AA
JENN-13	1	.	Jenner	Alberta	Canada	50.84	-111.15	AG	CC	TT	AA	AA	CC	CC	TT	TT	GG	GG	CC	AG	GG	GG	TT	TT	GG	TT	CC	AA	TT	AG	CC	GT	AC	AG	TT	CC	AG	AA	CC	CC	CC	CT	TT	TT	AA	GG	GG	TT	AA
JENN-14	1	.	Jenner	Alberta	Canada	50.84	-111.15	AG	CT	TT	AA	AA	CT	CC	TT	TT	AA	GG	CC	AG	AG	GG	GT	TT	GG	TT	CT	AA	TT	AG	CC	GT	AA	AG	TT	CT	AG	AA	CT	CG	CC	TT	TT	TT	AA	GG	GG	TT	AA
JENN-15	1	.	Jenner	Alberta	Canada	50.84	-111.15	AG	TT	TT	AA	AA	CC	CC	CT	TT	AA	GG	CC	AA	AG	GG	GT	CC	GG	TT	CT	AA	TT	AG	CC	GT	AA	AA	TT	CT	AG	AA	CT	CC	CC	TT	TT	TT	AA	GG	GG	TT	AT
JENN-16	1	.	Jenner	Alberta	Canada	50.84	-111.15	AA	CT	TT	AA	AA	CT	CC	TT	TT	AA	GG	CC	AA	GG	GG	GT	CT	GG	TT	CT	AA	TT	AG	CC	GT	AA	AA	TT	CC	AG	AA	CT	CG	CC	TT	TT	TT	AA	GG	AG	TT	AT
JENN-17	1	.	Jenner	Alberta	Canada	50.84	-111.15	GG	TT	TT	AA	AA	CC	CC	TT	TT	GG	AG	CC	AA	GG	GG	TT	CC	AG	TT	CC	AA	TT	AG	CC	TT	AA	AG	CT	CC	AA	AA	CC	CC	CC	TT	TT	TT	AA	GG	GG	TT	AA
JENN-18	1	.	Jenner	Alberta	Canada	50.84	-111.15	AG	CC	TT	AA	AA	CT	CC	TT	TT	GG	GG	CC	AA	GG	GG	TT	CT	AG	TT	TT	AA	TT	AG	CC	GT	AA	GG	TT	CC	GG	AA	CT	CC	CC	CT	TT	TT	AA	GG	GG	TT	NA
POPLAR_NI-257-053	1	.	Jericho Center	Vermont	USA	44.3833	-73.0333	GG	CC	TT	NA	AA	CT	CC	CT	CT	AG	AA	CC	AG	AG	GG	TT	TT	AA	TT	CT	AA	TT	NA	AA	TG	CC	AG	CT	CC	AA	AA	TT	CG	CC	CT	TT	CC	AA	GG	GG	TT	AA
POPLAR_NI-73018-090	1	.	Jones Ridge	Illinois	USA	37.8167	-89.6306	GG	CT	TT	GG	AA	CT	CT	TT	TT	AG	AG	CC	AG	GG	GG	GT	TT	AA	CT	CT	GG	TT	NA	AA	TG	AC	GG	CT	CC	AG	AA	TT	CC	CT	TT	TT	TT	AG	CC	AA	CT	AA
POPLAR_NI-73018-112	1	.	Jones Ridge	Illinois	USA	37.8167	-89.6306	AA	CT	TT	AA	AA	TT	CC	CT	TT	AG	AG	CC	AG	GG	GG	GT	TT	AA	TT	CC	GG	CT	NA	AA	TT	CC	GG	TT	CC	AA	AG	CT	CC	CC	TT	TT	CT	GG	CG	AA	TT	AA
E9548-04	1	.	Junius	South Dakota	USA	44.0064	-97.2442	AG	CT	TT	AG	AA	CT	CC	TT	TT	AG	AA	CC	AA	GG	GG	GT	CC	AG	TT	CC	AG	CT	NA	CC	TT	CC	AG	TT	CC	AG	AA	CT	CC	CC	CT	TT	CC	AA	GG	GG	CT	TT
E9548-21	1	.	Junius	South Dakota	USA	44.0064	-97.2442	AG	CT	TT	AA	AA	CC	CC	CT	TT	AG	AG	CC	AA	GG	GG	TT	CC	AA	TT	CT	AA	TT	AA	CC	TT	AC	AG	NA	CC	AG	AA	TT	CC	CC	CC	TT	TT	AA	GG	GG	TT	AT
PED_12_US_MN-62-33	1	.	La Crosse	Wisconsin	USA	43.8014	-91.2396	AA	CT	TT	AA	AA	TT	CC	CT	TT	AG	AG	CC	AA	AG	GG	GT	CT	AG	TT	CT	AG	TT	NA	AC	GG	AC	AG	TT	CT	AA	AA	TT	CC	CC	CT	TT	TT	AA	CG	AG	TT	AA
PED_12_US_MN-63-38	1	.	La Crosse	Wisconsin	USA	43.8014	-91.2396	AG	TT	TT	AA	AA	CT	CC	TT	TT	AA	AA	CC	AG	AG	GG	TT	TT	AA	TT	CT	AA	TT	NA	AC	TG	AC	GG	TT	CC	AA	AA	CT	CG	CC	CC	TT	CT	AG	GG	GG	TT	AA
PED_11_QC-1101	1	.	Lac Brome	Québec	Canada	45.2553	-72.4947	AG	CC	CT	NA	AA	CC	CC	TT	TT	AA	AA	CT	AA	GG	GG	TT	TT	AG	TT	CT	AG	CT	GG	AC	TT	AC	GG	TT	CC	AG	AA	CC	CG	CC	CT	TT	CC	AA	CG	AG	TT	AT
PED-1255	1	.	Lac Brome	Québec	Canada	45.2561	-72.4946	GG	CC	TT	NA	AA	CC	CC	CT	TT	AG	AG	CT	AA	GG	AG	TT	TT	AA	TT	CC	AG	CC	AG	AC	TT	AC	AG	CT	TT	AG	AA	CC	CC	CC	NA	TT	TT	AA	CG	AA	TT	AT
Lacadena-01	1	Subsp_monilifera	Lacadena	Saskatchewan	Canada	50.9408	-108.557	AA	TT	TT	AA	AA	CC	CC	TT	TT	GG	GG	CC	AA	AG	GG	TT	TT	AA	TT	CC	AG	TT	AG	CC	TG	AC	AG	TT	CC	AG	AA	TT	CG	CC	CT	TT	TT	AA	GG	GG	TT	AA
Lacadena-02	1	.	Lacadena	Saskatchewan	Canada	50.9408	-108.557	AA	TT	TT	AG	AA	CC	CC	TT	TT	AA	GG	CC	AA	GG	GG	TT	TT	AG	TT	CC	AA	TT	AG	CC	TG	AC	AG	TT	CC	GG	AA	CC	CG	CC	TT	TT	TT	AG	GG	GG	TT	AA
Lacadena-03	1	.	Lacadena	Saskatchewan	Canada	50.9408	-108.557	AA	TT	TT	AG	AA	CC	CC	TT	TT	AG	GG	CC	AA	GG	GG	TT	TT	GG	TT	CC	AA	TT	AG	CC	TT	AC	AG	TT	CC	GG	AA	CC	CG	CC	TT	TT	TT	AA	GG	GG	TT	AA
Lacadena-04	1	Subsp_monilifera	Lacadena	Saskatchewan	Canada	50.9408	-108.557	AG	CT	TT	AG	AA	CC	CC	TT	TT	AG	AG	CC	AA	GG	GG	GT	CT	AG	TT	CC	AA	TT	NA	CC	TT	AA	AA	TT	CC	AG	AA	CC	CC	CC	CT	TT	TT	AG	GG	GG	TT	TT
Lacadena-05	1	Subsp_monilifera	Lacadena	Saskatchewan	Canada	50.9408	-108.557	AG	CT	TT	AA	AA	CC	CC	TT	TT	GG	GG	CC	AA	GG	GG	TT	TT	GG	TT	CC	AA	TT	AG	CC	TT	AA	AG	TT	CT	GG	AA	TT	CC	CC	TT	TT	TT	AA	GG	GG	TT	TT
Lacadena-06	1	.	Lacadena	Saskatchewan	Canada	50.9408	-108.557	AG	TT	TT	AA	AA	CC	CC	TT	TT	AG	GG	CC	AA	GG	GG	TT	CT	AG	TT	CT	AG	TT	AG	CC	TT	AA	GG	TT	CC	AG	AA	CT	GG	CC	TT	TT	TT	AA	GG	AG	TT	AT
Lacadena-07	1	.	Lacadena	Saskatchewan	Canada	50.9408	-108.557	AG	TT	TT	AA	AA	CT	CC	TT	TT	AG	GG	CC	AA	GG	GG	GT	TT	GG	TT	CC	GG	TT	AG	CC	TG	AA	AA	TT	CC	AA	AA	CT	GG	CC	TT	TT	TT	AA	GG	GG	TT	AT
Lacadena-08	1	Subsp_monilifera	Lacadena	Saskatchewan	Canada	50.9408	-108.557	AG	CT	TT	AA	AA	CT	CC	TT	TT	AA	AG	CC	AA	GG	GG	TT	CT	GG	TT	CT	AA	TT	NA	CC	TT	AC	AG	TT	CT	AG	AA	CT	CG	CC	TT	TT	TT	AA	GG	GG	TT	TT
PED_11_QC-1051	1	Admixed_subsp_deltoides	Lacolle	Québec	Canada	45.0113	-73.3348	GG	TT	CC	AA	AA	TT	CC	TT	TT	AA	GG	CC	AG	GG	GG	TT	TT	AA	TT	NA	AG	TT	NA	AA	TT	AC	GG	TT	CT	AA	AA	NA	CG	CC	CC	TT	TT	AA	CC	GG	TT	AA
LKM-01	1	.	Lake Manitoba (GPS au centre)	Manitoba	Canada	50.1767	-98.2581	GG	TT	TT	AA	AA	CT	CC	TT	TT	AA	AA	CC	AA	GG	GG	TT	CT	AA	TT	CC	AA	TT	NA	CC	GT	AA	AG	TT	CT	AA	AA	CT	CG	CC	TT	TT	CT	AG	GG	GG	TT	AA
LKM-13	1	.	Lake Manitoba (GPS au centre)	Manitoba	Canada	50.1767	-98.2581	AA	CT	TT	AA	AA	CT	CC	CT	TT	AG	AA	CC	AA	GG	GG	NA	CT	AA	TT	CC	AG	TT	NA	CC	TT	AC	AG	TT	CC	GG	AA	CT	CG	CC	TT	TT	CT	AA	CG	GG	TT	AA
LKM-14	1	.	Lake Manitoba (GPS au centre)	Manitoba	Canada	50.1767	-98.2581	AG	CT	TT	AA	AA	CT	CC	TT	TT	AA	AG	CC	AA	GG	GG	TT	CC	AA	TT	CC	AG	TT	NA	CC	TT	CC	AA	TT	CC	AG	AA	TT	CC	CC	CT	TT	TT	GG	CG	GG	TT	AT
LKM-15	1	.	Lake Manitoba (GPS au centre)	Manitoba	Canada	50.1767	-98.2581	AG	CT	TT	AA	AA	CT	CC	CT	TT	AA	AG	CC	AA	GG	GG	TT	CC	AA	TT	CC	AA	TT	AA	CC	TT	AA	AG	TT	CC	AG	AA	CC	CC	CC	CT	TT	TT	AA	GG	GG	TT	TT
LKM-02	1	.	Lake Manitoba (GPS au centre)	Manitoba	Canada	50.1767	-98.2581	AG	TT	TT	AA	AA	TT	CC	TT	TT	GG	AA	CC	AA	GG	GG	TT	TT	AG	TT	CT	AG	CC	AG	CC	GT	CC	AG	TT	CC	AA	AA	CC	CC	CC	TT	TT	TT	AA	GG	GG	TT	AT
LKM-03	1	.	Lake Manitoba (GPS au centre)	Manitoba	Canada	50.1767	-98.2581	AG	TT	TT	AA	AA	CT	CC	TT	TT	GG	AG	CT	AA	AG	GG	TT	CT	AA	TT	CC	AA	TT	AG	CC	GG	AC	AG	TT	CC	GG	AA	TT	CC	CC	TT	TT	TT	AA	GG	GG	TT	AT
LKM-04	1	.	Lake Manitoba (GPS au centre)	Manitoba	Canada	50.1767	-98.2581	AA	CT	TT	AA	AA	CT	CC	TT	TT	AG	AA	CC	AA	GG	GG	TT	CT	AA	TT	CT	AA	TT	AG	CC	GT	CC	AA	TT	CT	AA	AA	TT	GG	CC	TT	TG	TT	AA	GG	GG	TT	AT
LKM-05	1	.	Lake Manitoba (GPS au centre)	Manitoba	Canada	50.1767	-98.2581	AA	TT	TT	AA	AA	CC	CC	TT	TT	AA	AG	CC	AA	GG	GG	TT	TT	GG	TT	CT	AA	TT	AG	CC	GG	AC	GG	CT	CC	AG	AA	CT	CC	CC	CT	TT	TT	AA	GG	AA	TT	AA
LKM-06	1	.	Lake Manitoba (GPS au centre)	Manitoba	Canada	50.1767	-98.2581	AA	TT	TT	AA	AA	CT	CC	TT	TT	AG	GG	CC	AA	AG	GG	TT	CT	AG	TT	TT	AA	TT	AG	CC	GG	AC	AG	TT	CC	AA	AA	CT	CG	CC	CT	TT	TT	AG	GG	GG	TT	AT
LKM-07	1	.	Lake Manitoba (GPS au centre)	Manitoba	Canada	50.1767	-98.2581	AG	TT	TT	AA	AA	CC	CC	CT	TT	AG	AA	CC	AG	GG	GG	TT	TT	AG	TT	CC	AA	TT	AG	AC	GT	CC	AA	TT	CC	NA	AA	CT	CC	CC	TT	TT	TT	AA	GG	GG	TT	AT
LKM-08	1	.	Lake Manitoba (GPS au centre)	Manitoba	Canada	50.1767	-98.2581	AA	CT	TT	AA	AA	CT	CC	TT	TT	GG	GG	CC	AA	GG	GG	TT	TT	AA	TT	CT	AG	TT	AG	AC	TT	AC	AG	TT	CC	AG	AA	CC	CC	CC	TT	TT	TT	AG	GG	GG	TT	TT
LKM-10	1	.	Lake Manitoba (GPS au centre)	Manitoba	Canada	50.1767	-98.2581	AA	CT	CT	AA	AA	CT	CC	TT	TT	AG	AG	CC	AA	AG	GG	TT	CT	AA	TT	CT	AA	TT	AG	CC	GT	AC	GG	TT	CC	AA	AA	CT	CC	CC	TT	TT	TT	AG	GG	GG	TT	AT
LKM-11	1	.	Lake Manitoba (GPS au centre)	Manitoba	Canada	50.1767	-98.2581	AA	CC	TT	AA	AA	CC	CC	TT	TT	GG	GG	CC	AA	GG	GG	TT	TT	AG	TT	CC	GG	CT	AG	AC	TT	AA	AG	CT	CT	AG	AA	TT	CG	CC	TT	TT	TT	AG	GG	GG	TT	AA
LKM-12	1	.	Lake Manitoba (GPS au centre)	Manitoba	Canada	50.1767	-98.2581	AA	CT	TT	AA	AA	CC	CC	TT	TT	GG	AA	CC	AA	GG	GG	TT	CC	AA	TT	CC	AG	TT	GG	CC	TT	AC	GG	TT	CC	AA	AA	CT	CC	CC	CC	TG	TT	AA	CG	GG	TT	AT
E9551-09	1	.	Lake Norden	South Dakota	USA	44.5805	-97.2092	AA	TT	TT	AA	AA	CC	CC	CC	TT	AA	AG	CC	AA	AG	GG	TT	CT	GG	TT	CT	AA	CT	AG	CC	TT	AA	AA	TT	CC	GG	AA	CT	CC	CC	TT	TT	TT	AG	GG	AG	TT	AT
E9551-11	1	.	Lake Norden	South Dakota	USA	44.5805	-97.2092	AG	CC	TT	AG	AA	CC	CC	TT	TT	AG	AG	CC	AA	GG	GG	TT	TT	GG	TT	CT	AA	CT	AG	CC	TT	AC	AA	TT	CT	AA	AA	CT	CC	CC	TT	TT	CT	AG	GG	AG	TT	AA
E9575-07	1	.	Lake Oahe	South Dakota	USA	44.927	-100.413	AG	CC	TT	AA	AA	CC	CC	TT	TT	GG	AG	CC	AA	GG	GG	TT	CC	AG	TT	CT	GG	TT	NA	CC	TT	AA	AA	TT	CT	AA	AA	CT	CG	CC	CT	TT	TT	AA	GG	AG	TT	AA
LKW-03	1	.	Lake Winnipeg (GPS au centre)	Manitoba	Canada	50.3411	-96.9319	AA	CC	TT	AA	AA	CT	CC	TT	TT	AA	AA	CC	AG	GG	GG	TT	CT	GG	TT	CT	AA	TT	NA	CC	GT	CC	GG	TT	CC	AG	AA	CT	CG	CC	CT	TT	CT	AG	GG	AG	TT	AA
LKW-09	1	.	Lake Winnipeg (GPS au centre)	Manitoba	Canada	50.3411	-96.9319	GG	CT	TT	AA	AA	CT	CC	CT	TT	AG	AA	CT	GG	AG	GG	TT	TT	AG	TT	TT	AG	TT	NA	CC	TT	AC	AG	TT	CC	AG	AA	CT	CG	CC	CT	TT	TT	AA	GG	GG	TT	AT
LKW-01	1	.	Lake Winnipeg (GPS au centre)	Manitoba	Canada	50.3411	-96.9319	AA	CT	TT	AA	AA	TT	CC	TT	TT	AG	AA	CC	AG	GG	GG	TT	TT	AA	TT	CC	AA	CT	AA	CC	TT	CC	GG	TT	CT	AG	AA	CT	CC	CC	TT	TT	TT	AA	GG	AG	TT	AT
LKW-11	1	.	Lake Winnipeg (GPS au centre)	Manitoba	Canada	50.3411	-96.9319	GG	TT	TT	AA	AA	CT	CC	CT	TT	AA	AG	CC	AA	GG	GG	TT	CT	AG	TT	CC	AA	CC	AA	CC	GT	CC	AA	TT	CC	AG	AA	TT	CC	CC	TT	TT	TT	AA	GG	GG	TT	AT
LKW-14	1	.	Lake Winnipeg (GPS au centre)	Manitoba	Canada	50.3411	-96.9319	AA	TT	TT	AA	AA	CC	CC	TT	TT	AG	AG	CC	AA	GG	AG	TT	CC	GG	TT	CC	AA	TT	AA	CC	TT	AC	GG	TT	CC	AA	AA	CT	GG	CC	TT	TT	TT	AG	GG	GG	TT	AA
LKW-02	1	.	Lake Winnipeg (GPS au centre)	Manitoba	Canada	50.3411	-96.9319	AG	TT	CT	AA	AA	CC	CC	CT	TT	GG	GG	CC	AA	GG	GG	TT	TT	AA	TT	CC	AA	TT	AG	CC	TT	AA	AA	TT	CC	AG	AA	CC	CG	CC	TT	TT	TT	AA	GG	GG	TT	AT
LKW-04	1	.	Lake Winnipeg (GPS au centre)	Manitoba	Canada	50.3411	-96.9319	AA	TT	TT	AA	AA	CC	CC	CT	TT	AG	AA	CC	AA	GG	GG	TT	CC	AG	TT	TT	GG	TT	AG	AC	TT	AA	GG	TT	CC	AG	AA	TT	GG	CC	TT	TG	TT	AA	GG	GG	TT	TT
LKW-05	1	.	Lake Winnipeg (GPS au centre)	Manitoba	Canada	50.3411	-96.9319	AA	CT	TT	AA	AA	TT	CC	CT	TT	GG	AG	CC	AA	GG	GG	GT	TT	AG	TT	CC	AA	TT	AG	CC	GT	AA	AA	CT	CC	AA	AA	TT	CG	CC	TT	TT	CT	AA	GG	AG	TT	AT
LKW-06	1	.	Lake Winnipeg (GPS au centre)	Manitoba	Canada	50.3411	-96.9319	AG	CT	TT	AG	AA	CC	CC	TT	TT	AG	AG	CC	AA	GG	GG	GT	CC	AA	TT	CC	AA	TT	AG	CC	TT	AC	AA	TT	CT	AG	AA	TT	CG	CC	CC	TT	TT	AA	GG	GG	TT	TT
LKW-07	1	.	Lake Winnipeg (GPS au centre)	Manitoba	Canada	50.3411	-96.9319	AG	CC	TT	AA	AA	CT	CC	TT	TT	AG	GG	CC	AA	GG	GG	TT	CT	AG	TT	CC	AA	CT	AG	CC	TT	AC	AA	TT	CC	AG	AA	TT	GG	CC	CT	TT	TT	AA	GG	GG	TT	AT
LKW-10	1	.	Lake Winnipeg (GPS au centre)	Manitoba	Canada	50.3411	-96.9319	AG	TT	TT	AA	AA	CT	CC	TT	TT	AG	AG	CC	AG	GG	GG	TT	CT	AA	TT	CC	AA	CT	AG	CC	TT	AA	GG	CT	CC	AA	AA	CT	CC	CC	CT	TT	TT	AA	GG	AG	TT	AT
LKW-12	1	.	Lake Winnipeg (GPS au centre)	Manitoba	Canada	50.3411	-96.9319	GG	CT	TT	AA	AA	CC	CC	TT	TT	GG	AA	CC	AA	GG	GG	TT	TT	GG	TT	CC	AA	TT	AG	CC	GT	AA	GG	TT	CC	AG	AA	TT	CG	CC	TT	TT	CT	AA	GG	GG	TT	TT
LKW-13	1	.	Lake Winnipeg (GPS au centre)	Manitoba	Canada	50.3411	-96.9319	GG	CT	TT	AA	AA	CC	CC	TT	TT	AG	AG	CC	AA	AA	GG	TT	CT	AG	TT	CC	AA	CT	AG	CC	TT	AC	AG	TT	CC	AA	AA	TT	CG	CC	TT	TT	TT	AA	GG	AA	TT	AA
LKW-15	1	.	Lake Winnipeg (GPS au centre)	Manitoba	Canada	50.3411	-96.9319	GG	TT	TT	GG	AA	CC	CC	CT	TT	GG	AG	CT	AA	GG	GG	TT	CC	GG	TT	CC	AG	TT	AG	CC	TT	CC	GG	TT	TT	AG	AA	CC	CC	CC	TT	TT	TT	AA	GG	GG	TT	AA
E9566-22	1	Subsp_monilifera	Lakota	South Dakota	USA	43.8509	-103.397	AG	CT	TT	AA	AA	CC	CC	CT	TT	AG	AG	CC	AA	AG	GG	GT	TT	AG	TT	CC	AA	TT	AG	CC	TT	AA	AG	TT	CT	AA	AA	TT	CG	CC	TT	TT	TT	AA	GG	GG	TT	TT
E9566-32	1	.	Lakota	South Dakota	USA	43.8509	-103.397	AG	CT	TT	AG	AA	CT	CC	TT	TT	AG	AA	CC	AA	GG	GG	GT	TT	AG	TT	CC	AA	TT	AG	AC	TT	AC	AG	TT	CT	AG	AA	CT	CG	CC	TT	TT	TT	AA	GG	GG	TT	AT
PED_11_QC-1094	1	.	Lampton	Québec	Canada	45.8481	-71.1126	AA	CT	CT	AA	AA	CT	CC	CT	TT	AG	AG	CC	AA	AA	GG	TT	TT	AA	TT	TT	AA	CT	NA	AA	TT	AC	GG	CC	CC	AA	AG	TT	CC	CC	CC	TT	CT	GG	CC	GG	TT	AA
PED_11_QC-1093	1	.	Lampton	Québec	Canada	45.8955	-71.0061	AG	CT	CT	AA	AA	CC	CC	TT	TT	GG	AG	CC	AA	AG	GG	TT	TT	AA	TT	CT	AG	TT	NA	AC	TT	CC	AG	TT	CC	AA	AG	CC	CC	CC	CT	TT	CT	AG	GG	GG	TT	AA
Lancer-01	1	.	Lancer	Saskatchewan	Canada	50.9851	-108.875	AA	TT	TT	AA	AA	CC	CC	TT	TT	GG	AG	CC	AA	GG	GG	TT	TT	GG	TT	CT	AA	TT	NA	CC	TT	AA	AA	TT	CC	AA	AA	CC	CG	CC	TT	TT	TT	AA	GG	GG	TT	TT
Lancer-02	1	.	Lancer	Saskatchewan	Canada	50.9851	-108.875	AG	CT	TT	AG	AA	CT	CC	CT	TT	AG	GG	CC	AA	GG	GG	GG	CT	GG	TT	CT	AA	CT	AG	CC	GG	AA	GG	TT	CC	GG	AA	CT	CG	CC	CT	TT	TT	AA	GG	GG	TT	AA
Lancer-03	1	.	Lancer	Saskatchewan	Canada	50.9851	-108.875	AG	CT	TT	AA	AA	CT	CC	TT	TT	AA	GG	CC	AA	GG	GG	GG	CC	AG	TT	CT	AA	TT	AG	CC	TG	AA	AG	TT	CT	AG	AA	CC	GG	CC	CT	TT	TT	AA	GG	GG	TT	AT
Lancer-05	1	.	Lancer	Saskatchewan	Canada	50.9851	-108.875	AG	CC	TT	AG	AA	CC	CC	TT	TT	GG	GG	CC	AA	GG	GG	GT	TT	AG	TT	CC	AA	TT	NA	CC	TG	AC	GG	TT	CC	AG	AA	TT	CC	CC	CT	TT	TT	AA	GG	GG	TT	AT
Lancer-06	1	.	Lancer	Saskatchewan	Canada	50.9851	-108.875	AG	CT	TT	AA	AA	CC	CC	CT	TT	GG	GG	CC	AA	GG	GG	GT	TT	GG	TT	CC	AA	TT	NA	CC	TT	AA	AG	TT	CC	AG	AA	TT	CG	CC	CT	TT	TT	AA	GG	GG	TT	AT
Lancer-07	1	.	Lancer	Saskatchewan	Canada	50.9851	-108.875	AG	CT	TT	AA	AA	CT	CC	TT	TT	AG	AG	CC	AA	GG	GG	TT	TT	AG	TT	CC	AA	TT	NA	CC	TG	AA	AA	TT	CC	AG	AA	TT	GG	CC	CT	TT	TT	AA	GG	GG	TT	AT
Lancer-08	1	.	Lancer	Saskatchewan	Canada	50.9851	-108.875	AA	CT	TT	AA	AA	TT	CC	CT	TT	AG	GG	CC	AA	AG	GG	GG	TT	AA	TT	CC	AA	TT	AG	CC	GG	AA	AA	TT	CC	AA	AA	CT	GG	CC	CT	TT	TT	AG	GG	GG	TT	AA
PED_11_US_NY-1125	1	Admixed_subsp_deltoides	Lawrenceville	New York	USA	44.7715	-74.7185	GG	CT	CT	AA	AA	CT	CC	TT	TT	AG	AG	CC	AG	GG	GG	TT	TT	AA	TT	CT	AG	TT	NA	AC	TT	AC	GG	TT	CT	AA	AA	CT	CG	NA	TT	TT	TT	AG	CC	NA	NA	NA
PED_07_LEC_06-0154	1	.	Leclercville	Québec	Canada	46.5714	-71.9939	GG	CT	CC	AA	AA	CC	CC	TT	TT	AG	AA	CT	AA	GG	AG	TT	CT	AA	TT	TT	AG	CT	AG	AA	TT	AA	AG	TT	CC	AG	AA	CT	GG	CC	CC	TT	CC	AA	CG	GG	CC	TT
PED_07_LEC_06-0156	1	.	Leclercville	Québec	Canada	46.5714	-71.9939	AG	CC	TT	AA	AA	CC	CC	TT	TT	GG	AG	CC	AA	GG	AG	TT	CC	AA	TT	TT	GG	TT	AG	AA	GT	AA	GG	CT	CC	AA	AA	CC	CG	CC	TT	TG	NA	AG	GG	GG	CT	NA
PED_07_LEC_06-0158	1	.	Leclercville	Québec	Canada	46.5714	-71.9939	AA	CC	CC	AA	AA	CT	CC	TT	TT	AG	AA	CC	AA	GG	AG	TT	CC	AA	TT	TT	AG	CT	AG	AA	TT	AC	AG	TT	CC	AA	AA	CT	GG	CC	CT	TT	CC	AA	CG	GG	CC	AA
PED_07_LEC_06-0160	1	.	Leclercville	Québec	Canada	46.5714	-71.9939	AG	CC	CT	AA	AA	CT	CC	CT	CT	GG	AG	TT	AA	NA	AG	TT	CT	AA	TT	TT	GG	TT	AG	AA	TT	NA	AG	TT	CC	AG	AA	CC	CG	NA	CT	TT	CT	AA	CC	NA	CT	NA
PED_07_LEC_06-0161	1	.	Leclercville	Québec	Canada	46.5714	-71.9939	AG	CT	CT	AA	AA	CT	CC	TT	TT	AA	AA	CT	AG	GG	GG	TT	CC	AA	TT	CT	GG	TT	AG	AA	GT	AA	GG	CC	CC	GG	AG	CC	CG	NA	TT	TG	CC	GG	CG	GG	TT	AA
PED_07_LEC_06-0159	1	.	Leclercville	Québec	Canada	46.5714	-71.9939	GG	CT	TT	AA	AA	CT	CC	TT	TT	GG	AA	CC	AA	AG	AG	TT	CT	AA	TT	TT	AG	TT	GG	AA	TT	NA	GG	TT	CC	AA	AG	CC	CG	CC	CC	GG	CC	AA	CG	GG	CC	NA
PED-1240	1	.	Leclercville	Québec	Canada	46.5715	-71.994	AG	CC	TT	AA	AA	CT	CC	TT	TT	GG	AG	TT	AA	GG	AG	TT	CT	AA	TT	TT	AG	TT	AG	AA	TT	CC	AG	CT	CT	AG	AA	CC	CG	CC	CT	TG	TT	AG	CC	GG	CT	AT
PED-1289	1	.	Lecompte, Rapides Parish County, Forestry road	Louisiana	USA	31.0946	-92.4004	GG	CC	TT	AA	AA	CC	CT	CT	TT	AG	AG	CC	AA	AG	GG	GG	TT	AA	CT	TT	GG	NA	NA	AA	TT	CC	GG	TT	CC	GG	AG	TT	CC	CT	TT	TT	CT	AA	CC	AA	TT	AA
LET-074-01	1	.	Lethbridge	Alberta	Canada	49.6984	-112.803	AG	TT	TT	AA	AA	CC	CC	TT	TT	AG	GG	CC	AA	GG	GG	TT	CT	GG	TT	CC	AA	NA	AG	CC	GG	AA	AG	TT	CC	NA	AA	CC	CC	CC	TT	TT	TT	AA	NA	GG	TT	AA
LET-075-01	1	.	Lethbridge	Alberta	Canada	49.6983	-112.802	AG	TT	TT	AA	AA	CC	CC	TT	TT	AA	GG	CC	AA	GG	GG	GT	TT	GG	TT	CT	AA	TT	AG	CC	TT	AA	AA	TT	CC	NA	AA	CT	CC	CC	CT	TT	TT	AA	GG	GG	TT	TT
E9574-08	1	.	Linton	South Dakota	USA	46.2783	-100.245	GG	TT	TT	AA	AA	CC	CC	TT	TT	AA	GG	CC	AA	AG	GG	GT	TT	GG	TT	CT	AA	TT	AG	CC	TT	AC	AG	TT	CT	AA	AA	TT	CG	CC	TT	TT	TT	AG	GG	GG	TT	AT
E9574-22	1	.	Linton	South Dakota	USA	46.2783	-100.245	AG	CT	TT	AA	AA	CC	CC	TT	TT	GG	GG	CC	AA	GG	GG	GT	TT	AG	TT	CC	AG	CT	AG	CC	TT	AA	AG	TT	CT	AA	AA	CT	CC	CC	TT	TT	TT	AG	GG	GG	TT	AA
POPLAR_NI-225-002	1	.	Little Hocking	Ohio	USA	39.25	-81.75	GG	CC	TT	AA	AA	CC	CC	TT	TT	AA	GG	CC	AA	GG	AA	GT	CT	AA	TT	TT	AG	TT	NA	AA	TT	CC	GG	TT	CC	AA	AG	TT	CG	CC	CT	TT	TT	AA	CC	AA	TT	NA
FAN-11	1	.	London	Ontario	Canada	42.9794	-81.2461	GG	CC	TT	AA	AA	CT	CC	TT	CT	AG	AA	CC	AA	AG	GG	GT	CT	AA	TT	TT	AG	TT	NA	AC	TT	CC	GG	TT	CC	AG	AA	CT	GG	CC	TT	TT	CC	AG	CC	GG	TT	AA
FAN-06	1	.	London	Ontario	Canada	42.9794	-81.2461	AG	CT	CT	AA	AA	CC	CT	TT	TT	GG	AA	CC	AA	AG	GG	TT	CT	AA	TT	CC	AA	TT	AG	AA	TT	AC	AG	TT	CC	AG	AG	CT	CC	CT	TT	TT	TT	AG	CC	AG	TT	AT
FAN-09	1	.	London	Ontario	Canada	42.9794	-81.2461	AA	CT	TT	AA	AA	TT	CC	TT	TT	AG	AA	CT	AA	AG	AG	TT	CT	AA	TT	CT	AG	TT	AG	AA	TT	CC	AG	CT	CT	AG	AA	TT	CG	CC	TT	TT	TT	AA	CC	AA	TT	AA
FAN-10	1	.	London	Ontario	Canada	42.9794	-81.2461	GG	CC	TT	AA	AA	CT	CT	TT	TT	AG	GG	CC	AG	AA	GG	TT	CT	AA	TT	CT	AG	TT	AG	AA	GT	CC	AG	TT	CC	AA	AA	CT	GG	CT	TT	TT	TT	GG	GG	AG	TT	AA
FAN-12	1	.	London	Ontario	Canada	42.9794	-81.2461	GG	CC	CT	AA	AA	CC	CT	CT	TT	GG	AA	CT	AA	GG	GG	TT	CT	AA	TT	CT	AA	TT	AG	AA	TT	AC	GG	TT	CT	AG	AG	TT	CG	CT	CT	TG	TT	GG	CG	AG	TT	AA
FAN-14	1	.	London	Ontario	Canada	42.9794	-81.2461	GG	TT	CT	AA	AA	CT	CC	TT	TT	AA	AG	CC	AA	AG	GG	TT	CT	AA	TT	CT	AG	TT	AG	AA	TT	CC	AG	TT	CT	AA	AA	CC	CG	CC	TT	TT	CT	AA	CC	AG	TT	AT
FAN-15	1	.	London	Ontario	Canada	42.9794	-81.2461	GG	TT	CC	AA	AA	CT	CT	TT	CT	AA	AG	CT	AA	AG	GG	TT	TT	AA	TT	CC	AG	TT	AG	AA	GT	AC	AA	TT	CC	GG	AA	CT	CC	CT	TT	TT	CT	AG	CG	AA	CT	AT
PED_11_QC-1080	1	.	Long Point	Ontario	Canada	44.5119	-76.1238	GG	CC	CT	AA	AA	TT	TT	CT	TT	AG	AA	CC	AG	GG	GG	TT	TT	AA	TT	CC	GG	NA	AG	AA	GT	AC	GG	CT	TT	NA	AG	CT	CG	TT	CT	TT	CT	AA	GG	AA	TT	AA
PED_11_QC-1099	1	.	Magog	Québec	Canada	45.2758	-72.174	AG	TT	TT	AA	AG	CT	CC	CT	TT	AA	AA	CT	AA	GG	GG	TT	TT	AA	TT	CC	AA	CT	AG	AA	GT	AC	GG	TT	CC	AG	AA	CT	CC	CC	CT	TT	NA	AA	GG	GG	CT	AT
PED_11_US_NY-1124	1	.	Malone	New York	USA	44.8982	-74.2323	AA	CT	CT	AA	AA	CT	CC	TT	TT	AG	AA	CC	AG	GG	GG	GT	CT	AA	TT	CT	AG	TT	AG	AA	TT	CC	GG	CT	CC	AG	AG	CT	CC	CC	CT	TT	CT	AA	CG	AG	CT	AA
PED_10_QC-0903	1	Admixed_subsp_deltoides	Masson-Anger	Québec	Canada	45.5388	-75.4386	AG	TT	TT	AA	AA	CC	CC	TT	TT	AA	AA	CC	AA	AG	GG	GT	CT	AA	TT	CC	AG	TT	NA	AC	TT	CC	GG	TT	CT	AA	AA	CT	CC	CC	CT	TG	TT	AG	CG	GG	TT	AA
E9541-15	1	.	Mayfield	South Dakota	USA	43.0825	-97.3187	AG	CC	TT	AG	AA	CC	CC	TT	TT	AG	AG	CC	AA	GG	GG	TT	CT	AG	TT	CC	AA	TT	NA	CC	TT	AC	AG	TT	CC	AG	AA	CT	CC	CC	TT	TT	CT	AA	GG	GG	TT	AA
E9541-33	1	.	Mayfield	South Dakota	USA	43.0825	-97.3187	AG	CT	TT	AA	AA	CT	CC	TT	TT	AG	GG	CC	AA	GG	GG	GT	CT	AG	TT	CC	AG	CT	AG	CC	TT	AC	AG	TT	CC	AA	AG	CT	CC	CC	CT	TT	TT	AA	GG	GG	TT	AA
POPLAR_NI-73028-062	1	.	Mc Clure	Illinois	USA	37.3194	-89.4875	AG	CT	TT	GG	AA	TT	CT	CT	TT	GG	AG	TT	AA	AG	GG	GT	TT	AA	TT	CT	AA	CC	NA	AA	TT	CC	AG	TT	CC	AG	AG	TT	CC	CT	TT	TT	CT	NA	CC	AA	TT	AA
E9571-11	1	.	Menokan	South Dakota	USA	43.9695	-99.9018	AG	CT	TT	AA	AA	CT	CC	TT	CT	AG	AA	CC	AA	GG	GG	TT	CT	AG	TT	CC	AG	TT	AG	CC	TT	AC	AG	TT	CT	AG	AA	TT	CG	CC	CT	TT	TT	AA	GG	GG	TT	AT
E9571-10	1	.	Menokan	South Dakota	USA	43.9695	-99.9018	AA	CT	TT	AA	AA	CC	CC	TT	TT	AG	GG	CC	AA	GG	GG	TT	TT	AA	TT	CT	AG	CT	GG	CC	TT	CC	AG	TT	CT	AG	AA	CC	CG	CC	CT	TT	TT	AA	GG	GG	TT	AT
PED_12_US_PA-1194	1	.	Mercer	Pennsylvanie	USA	41.227	-80.2398	GG	CC	TT	AG	AA	CT	CT	TT	TT	AA	AG	CT	AG	GG	GG	GG	TT	AA	TT	CT	AG	TT	NA	AC	TG	CC	AA	TT	CC	AG	AA	TT	CC	CT	CT	TT	CT	AG	CG	AG	TT	AA
MRI-071	1	.	Milk River	Alberta	Canada	49.1448	-112.082	AG	TT	TT	AA	AA	CC	CC	TT	TT	AG	GG	CC	AA	GG	GG	TT	CT	AG	TT	TT	AA	CC	AG	CC	TT	AA	AG	TT	CC	GG	AA	CC	CC	CC	TT	TT	TT	AG	GG	GG	TT	AA
MRI-069	1	.	Milk River	Alberta	Canada	49.1451	-112.082	AA	CT	TT	AA	AA	CC	CC	TT	TT	AA	AG	CC	AA	GG	AG	TT	CT	AG	TT	CC	AA	TT	AG	CC	GT	AA	GG	TT	CC	AG	AA	CC	CC	CC	CT	TT	TT	AA	GG	GG	TT	AA
DIP-141-06	1	.	Millicent	Alberta	Canada	50.6885	-111.774	AA	CT	TT	AA	AA	CC	CC	TT	TT	AA	GG	CC	AG	GG	GG	TT	TT	AG	TT	CC	AA	CT	NA	CC	GT	AA	AG	TT	CT	NA	AA	TT	CG	CC	TT	TT	TT	AA	GG	GG	TT	AT
PED_11_QC-1131	1	.	Mirabel	Québec	Canada	45.6451	-73.9401	AG	TT	TT	AA	AG	CT	CC	CT	TT	AA	AA	CT	AA	GG	GG	TT	TT	AA	TT	CC	AA	CT	AG	AA	GT	AC	GG	TT	CC	NA	AA	CT	CC	CC	CT	TT	CT	AA	GG	GG	CT	AT
MIS-11	1	.	Missouri River at James Kipp recreation area	Montana	USA	47.6274	-108.693	GG	TT	TT	AA	AA	CT	CC	TT	TT	AA	AG	CC	AA	GG	GG	TT	TT	AA	TT	CC	AA	TT	AA	CC	TT	AC	AG	TT	CC	AG	AA	CT	GG	CC	TT	TT	TT	AA	GG	GG	TT	AA
MIS-01	1	.	Missouri River at James Kipp recreation area	Montana	USA	47.6274	-108.693	GG	TT	TT	GG	AA	CT	CC	TT	TT	GG	AA	CC	AA	GG	GG	GT	CC	AG	TT	CT	AA	CT	AG	CC	GT	AA	AA	TT	CT	GG	AA	CC	CC	CC	TT	TT	TT	AG	GG	GG	TT	AA
MIS-02	1	Subsp_monilifera	Missouri River at James Kipp recreation area	Montana	USA	47.6274	-108.693	AG	TT	TT	AA	AA	CC	CC	CT	TT	AG	AG	CC	AG	GG	GG	TT	CT	AA	TT	CC	AA	TT	AG	CC	TT	AC	AG	TT	CC	AG	AA	CC	CG	CC	TT	TT	TT	AA	GG	GG	TT	AT
MIS-03	1	.	Missouri River at James Kipp recreation area	Montana	USA	47.6274	-108.693	GG	CT	TT	AA	AA	CC	CC	TT	TT	AG	AG	CC	AA	AA	GG	TT	CT	AG	TT	CC	AA	TT	AG	CC	TT	AC	AA	TT	CC	AA	AA	CC	CG	CC	TT	TT	TT	AA	GG	GG	TT	AA
MIS-04	1	.	Missouri River at James Kipp recreation area	Montana	USA	47.6274	-108.693	AA	CC	TT	AA	AA	CT	CC	TT	TT	AA	AA	CC	AA	AG	AG	GT	TT	GG	TT	CC	AG	TT	AG	CC	GT	CC	AA	TT	CT	AG	AA	TT	CG	CC	CT	TG	CT	AA	GG	GG	TT	AT
MIS-05	1	.	Missouri River at James Kipp recreation area	Montana	USA	47.6274	-108.693	GG	CT	TT	AG	AA	CC	CC	TT	TT	AA	GG	CC	AA	GG	GG	GT	CT	AA	TT	CC	AA	TT	AG	CC	GG	AA	AG	TT	CC	AG	AA	CT	CC	CC	CT	TG	TT	AA	GG	GG	TT	AT
MIS-06	1	Subsp_monilifera	Missouri River at James Kipp recreation area	Montana	USA	47.6274	-108.693	AG	CT	TT	AA	AA	CC	CC	TT	TT	AA	GG	CC	AA	GG	GG	GT	CT	AG	TT	CC	AA	CT	AG	CC	TT	AA	AG	TT	CC	AA	AA	CT	GG	CC	TT	TT	TT	AA	GG	GG	TT	AA
MIS-07	1	.	Missouri River at James Kipp recreation area	Montana	USA	47.6274	-108.693	AA	CC	TT	GG	AA	CT	CC	TT	TT	AA	GG	CC	AA	AG	GG	GT	CT	AA	TT	CT	AA	TT	AG	CC	TT	AA	AG	TT	CT	AA	AA	TT	CG	CC	TT	TT	TT	AA	GG	AG	TT	AA
MIS-08	1	.	Missouri River at James Kipp recreation area	Montana	USA	47.6274	-108.693	AA	CT	TT	AA	AA	CC	CC	TT	TT	AA	GG	CC	AG	GG	GG	TT	TT	AA	TT	CT	AA	CC	AG	CC	GG	AA	AA	TT	CC	AG	AA	CT	CC	CC	CT	TT	TT	AA	GG	GG	TT	AA
MIS-09	1	Subsp_monilifera	Missouri River at James Kipp recreation area	Montana	USA	47.6274	-108.693	AG	CT	TT	AG	AA	CT	CC	TT	TT	AG	AG	CC	AA	GG	GG	TT	CT	GG	TT	CT	AA	CT	AG	CC	TT	CC	AG	TT	CC	AA	AA	CT	CC	CC	TT	TT	TT	AA	GG	GG	TT	AT
MIS-10	1	.	Missouri River at James Kipp recreation area	Montana	USA	47.6274	-108.693	AA	CT	TT	AA	AA	TT	CC	TT	TT	AG	AG	CC	AA	GG	AG	TT	CT	AG	TT	CC	AG	TT	AG	CC	TT	CC	AA	TT	CC	AG	AA	TT	CG	CC	CT	TT	TT	AA	GG	GG	TT	AA
MIS-12	1	Subsp_monilifera	Missouri River at James Kipp recreation area	Montana	USA	47.6274	-108.693	GG	TT	TT	AG	AA	CT	CC	TT	TT	AG	AG	CC	AA	GG	GG	TT	CC	AA	TT	CC	AA	TT	AG	CC	GT	AA	AA	TT	CC	GG	AA	CC	CG	CC	TT	TT	TT	AA	GG	GG	TT	AA
PED_10_QC-0892	0	Admixed_subsp_deltoides	Montebelo	Québec	Canada	45.6397	-74.9683	AG	CT	CT	AA	AA	CC	CC	CT	TT	AA	AG	CC	AA	GG	GG	GT	CC	AA	TT	CT	AG	TT	NA	AA	TT	CC	AG	CT	CC	AG	AA	NA	CG	CC	CT	TT	TT	AA	CC	AA	TT	AA
POPLAR_NI-157A-003	1	.	Monticello	Illinois	USA	40.0833	-88.5	GG	CT	TT	AG	AA	CT	CC	TT	TT	AG	AA	CT	AG	GG	GG	GT	CT	AG	TT	TT	GG	CC	NA	AA	TT	AC	AG	TT	TT	AG	GG	TT	GG	CC	TT	TT	CC	NA	CC	AG	TT	AA
POPLAR_NI-158A-045	1	.	Monticello	Illinois	USA	40	-88.5833	AG	TT	TT	AA	AA	CC	CC	TT	TT	GG	AG	CC	AG	AG	GG	TT	CC	AA	TT	CC	AA	TT	NA	AA	TG	AC	GG	TT	CT	AG	AA	CT	GG	CC	CT	TT	CT	AG	CC	AG	TT	AA
PED_11_QC-1136	1	Northeast_subsp_deltoides	Mont-Laurier	Québec	Canada	46.5895	-75.8355	AA	CT	CC	AA	AA	CC	CC	TT	TT	AA	AA	CC	GG	GG	AA	TT	TT	AA	TT	TT	AA	CT	NA	AA	TT	AA	GG	CT	CC	AA	AG	CT	CG	CC	TT	TT	CC	AG	CG	GG	CT	AA
PED_10_QC-0901	1	Northeast_subsp_deltoides	Mont-Laurier	Québec	Canada	46.5497	-75.4752	GG	CC	CT	AA	AA	CC	CC	TT	TT	GG	AA	CC	AG	AG	GG	TT	TT	AA	TT	CC	AA	TT	NA	AA	TG	AC	AG	TT	TT	AA	AG	CC	CG	CC	CC	TT	CC	AA	CG	GG	CC	AA
PED_11_US_VT-1122	1	Admixed_subsp_deltoides	Montpelier	Vermont	USA	43.6557	-72.2449	GG	CT	TT	AA	AA	CC	CC	CC	CT	AG	AA	CC	AA	AG	GG	TT	CT	AA	TT	CT	AA	TT	AG	AA	GT	CC	AG	TT	CC	AG	AA	CT	CG	CC	CT	TT	CT	AA	CC	GG	TT	AA
PED_11_QC-1072	1	.	Montréal	Québec	Canada	45.6762	-73.533	AG	TT	TT	AA	AA	CT	CC	TT	TT	GG	GG	CC	AA	GG	GG	TT	CT	AA	TT	CC	AG	CT	NA	AA	TG	AC	GG	TT	CC	AG	AA	TT	CC	CC	CT	TT	TT	AA	CG	AG	CT	AT
PED_11_QC-1134	1	.	Mont-Tremblant	Québec	Canada	46.1576	-74.6882	AG	CT	CT	AA	AA	CT	CC	TT	TT	AG	AG	CT	AG	AG	GG	TT	CT	AA	TT	CT	AG	TT	NA	AA	TT	AC	GG	TT	CC	AG	AG	TT	CG	CC	CC	TT	TT	AA	CC	AG	TT	AA
PED_11_US_NY-1123	1	.	Mooers	New York	USA	44.9449	-73.6635	GG	CC	TT	AA	AA	TT	CT	CT	TT	AG	AA	CC	GG	GG	GG	TT	TT	AA	TT	TT	AG	CT	AG	AA	TT	CC	AG	TT	CC	AG	AA	TT	CG	NA	CT	TT	CC	AA	CG	AG	TT	AT
MJ-021-01	1	.	Moose Jaw	Saskatchewan	Canada	50.45	-106.439	AA	CT	TT	AA	AA	TT	CC	TT	TT	AG	AG	CC	AA	AG	GG	TT	TT	AA	TT	CT	AG	CT	AG	CC	TT	CC	AA	TT	CT	NA	AA	CT	CC	CC	TT	TT	TT	AG	GG	AG	TT	AA
MJ-021-02	1	Subsp_monilifera	Moose Jaw	Saskatchewan	Canada	50.45	-106.439	AA	CT	TT	AG	AA	CT	CC	TT	TT	AA	AA	CC	AG	AG	GG	TT	TT	AG	TT	CT	AG	CT	AG	CC	GT	AC	GG	TT	CC	NA	AA	CT	CG	CC	TT	TT	TT	AG	GG	GG	TT	AT
SL-09	1	.	Morrin	Alberta	Canada	51.65	-112.9	GG	CT	TT	AG	AA	CT	CC	CT	TT	AG	AG	CC	AA	AG	GG	GT	TT	AG	TT	CT	AA	TT	AG	CC	GT	AC	AG	TT	CC	AG	AA	CT	CG	CC	CT	TT	TT	AA	GG	GG	TT	AA
SL-11	1	.	Morrin	Alberta	Canada	51.65	-112.9	AG	CT	TT	GG	AA	CT	CC	TT	TT	AA	AG	CC	AA	AG	GG	GT	TT	AG	TT	TT	AA	TT	AG	CC	TT	AC	GG	TT	CT	AA	AA	CT	CG	CC	TT	TT	TT	AA	GG	GG	TT	AA
SL-12	1	.	Morrin	Alberta	Canada	51.65	-112.9	AG	CT	TT	AG	AA	CC	CC	TT	TT	AA	AG	CC	AG	GG	GG	GG	TT	AG	TT	CT	AA	TT	AG	CC	TT	AA	GG	TT	CT	AG	AA	CT	CC	CC	TT	TT	TT	AA	GG	GG	TT	AT
SL-13	1	.	Morrin	Alberta	Canada	51.65	-112.9	AG	CT	TT	AG	AA	CC	CC	TT	TT	AA	AG	CC	AG	GG	GG	GT	CT	AA	TT	CC	AG	TT	AG	CC	TT	AA	GG	TT	CT	AG	AA	CT	CG	CC	CT	TT	TT	AA	GG	GG	TT	AA
SL-16	1	.	Morrin	Alberta	Canada	51.65	-112.9	AG	CT	TT	GG	AA	CT	CC	TT	TT	AA	GG	CC	AA	AG	GG	TT	TT	AA	TT	CT	AA	TT	AG	CC	GT	CC	GG	TT	CC	AA	AA	TT	GG	CC	TT	TT	TT	AA	GG	GG	TT	AA
MUS-13	1	.	Musselshell River (GPS Roundup city)	Montana	USA	46.4452	-108.542	GG	TT	TT	AA	AA	CT	CC	TT	TT	AG	AA	CT	AA	GG	AG	TT	TT	AG	TT	CC	AA	CT	NA	CC	TT	AA	AA	TT	CC	AG	AA	CT	CG	CC	TT	TT	TT	AA	GG	GG	TT	AA
MUS-05	1	Subsp_monilifera	Musselshell River (GPS Roundup city)	Montana	USA	46.4452	-108.542	AA	CT	TT	AA	AA	CC	CC	CT	TT	AG	AA	CC	AA	AG	GG	GT	TT	GG	TT	CT	AA	CC	AA	CC	TT	AA	AG	TT	CT	AA	AA	CT	CG	CC	TT	TT	TT	AA	GG	GG	TT	AA
MUS-07	1	Subsp_monilifera	Musselshell River (GPS Roundup city)	Montana	USA	46.4452	-108.542	AG	CT	TT	AA	AA	CT	CC	TT	TT	AA	AG	CC	AA	GG	GG	GT	CT	AA	TT	CC	AA	TT	AA	CC	GT	AA	AA	TT	CC	AG	AA	TT	GG	CC	TT	TT	TT	AA	GG	GG	TT	AA
MUS-01	1	.	Musselshell River (GPS Roundup city)	Montana	USA	46.4452	-108.542	AG	CT	TT	AA	AA	CC	CC	TT	TT	AG	GG	CC	AA	GG	AG	GG	TT	AG	TT	CC	AA	TT	AG	CC	TT	CC	AG	TT	CC	AG	AA	CT	CC	CC	TT	TT	TT	AA	GG	GG	TT	AA
MUS-02	1	.	Musselshell River (GPS Roundup city)	Montana	USA	46.4452	-108.542	AG	TT	TT	AA	AA	CC	CC	TT	TT	AA	AG	CC	AA	GG	GG	TT	CT	AG	TT	CC	AA	TT	AG	CC	TT	AA	AG	TT	CC	GG	AA	TT	CC	CC	CT	TT	TT	AA	GG	GG	TT	AA
MUS-03	1	.	Musselshell River (GPS Roundup city)	Montana	USA	46.4452	-108.542	AG	TT	TT	AA	AA	CC	CC	TT	TT	AA	AG	CC	AA	GG	AG	TT	CT	AA	TT	CC	AA	TT	AG	CC	TT	AA	AG	TT	CC	AG	AA	TT	CC	CC	CT	TT	TT	AA	GG	GG	TT	AA
MUS-04	1	.	Musselshell River (GPS Roundup city)	Montana	USA	46.4452	-108.542	AG	TT	TT	AA	AA	CC	CC	TT	TT	AG	GG	CC	AA	GG	GG	TT	CT	AG	TT	CC	AA	TT	AG	CC	TT	AC	AA	TT	CC	GG	AA	CC	CG	CC	TT	TT	TT	AA	GG	GG	TT	AA
MUS-06	1	.	Musselshell River (GPS Roundup city)	Montana	USA	46.4452	-108.542	AG	CT	TT	GG	AA	CC	CC	TT	TT	AA	AA	CC	AG	GG	GG	TT	CT	AA	TT	CC	AG	CT	AG	CC	GT	AA	AA	TT	CC	AG	AA	CT	CC	CC	CT	TT	TT	AA	GG	AG	TT	AT
MUS-08	1	.	Musselshell River (GPS Roundup city)	Montana	USA	46.4452	-108.542	GG	CT	TT	AA	AA	CC	CC	TT	TT	GG	AG	CC	AA	GG	GG	TT	CC	AA	TT	CC	AA	CT	AG	CC	TT	AA	AG	TT	CC	AG	AA	TT	CC	CC	TT	TT	TT	AG	GG	AG	TT	AT
MUS-09	1	Subsp_monilifera	Musselshell River (GPS Roundup city)	Montana	USA	46.4452	-108.542	AG	CC	TT	AA	AA	CC	CC	TT	TT	GG	GG	CC	AA	GG	AG	TT	CT	GG	TT	CC	AA	TT	AG	CC	TT	AA	AG	TT	CC	AG	AA	CC	CC	CC	TT	TT	TT	AA	GG	GG	TT	AA
MUS-10	1	.	Musselshell River (GPS Roundup city)	Montana	USA	46.4452	-108.542	AG	CT	TT	AA	AA	CT	CC	TT	TT	AG	AG	CC	AG	GG	GG	TT	CC	AG	TT	CT	AG	TT	AG	CC	GT	AA	AG	TT	CC	AG	AA	CT	CG	CC	TT	TT	TT	AA	GG	GG	TT	AA
MUS-11	1	.	Musselshell River (GPS Roundup city)	Montana	USA	46.4452	-108.542	AA	CC	TT	AA	AA	CT	CC	TT	TT	AG	AG	CC	AA	GG	GG	TT	CC	AG	TT	CC	AG	TT	AG	CC	GT	AC	AA	TT	CC	AG	AA	CC	GG	CC	TT	TT	TT	AA	GG	GG	TT	AA
MUS-12	1	Subsp_monilifera	Musselshell River (GPS Roundup city)	Montana	USA	46.4452	-108.542	AA	CT	TT	AG	AA	CC	CC	TT	TT	AA	AG	CC	AA	GG	GG	TT	CT	AG	TT	CC	AA	TT	AG	CC	TT	AC	AA	TT	CC	AG	AA	TT	CG	CC	TT	TT	TT	AA	GG	GG	TT	AA
MUS-14	1	.	Musselshell River (GPS Roundup city)	Montana	USA	46.4452	-108.542	AG	CC	TT	AA	AA	CC	CC	TT	TT	AG	AG	NA	AG	GG	GG	GG	TT	AG	TT	CT	AA	TT	AG	CC	GT	CC	AA	TT	CC	NA	AA	CT	CC	CC	CT	TT	TT	AG	GG	GG	TT	AT
MUS-15	1	Subsp_monilifera	Musselshell River (GPS Roundup city)	Montana	USA	46.4452	-108.542	AG	TT	TT	AA	AA	CC	CC	TT	TT	AG	AG	CC	AG	GG	GG	TT	TT	AG	TT	CC	AG	TT	AG	CC	TT	AC	AA	TT	CC	AA	AA	CT	CC	CC	TT	TT	TT	AA	GG	AG	TT	AA
PED-1285	1	.	Nacogdoches County, tree slightly East of coordinates	Texas	USA	31.5614	-94.8624	AA	CC	TT	AG	AA	TT	CT	CT	TT	GG	AG	CC	AA	GG	GG	GT	CT	AA	CT	CT	GG	CT	GG	AC	TT	CC	GG	TT	CC	AG	AG	TT	CC	NA	TT	TT	TT	AA	CC	AA	TT	NA
E9555-05	1	.	New Effington	South Dakota	USA	45.8563	-96.9204	AG	TT	TT	AA	AA	TT	CC	CT	TT	AG	GG	CC	AA	GG	GG	GT	TT	AA	TT	CT	AG	TT	AG	AC	TT	CC	GG	CT	TT	AG	AG	TT	CG	CC	CT	TT	TT	AA	GG	GG	TT	AA
E9555-21	1	.	New Effington	South Dakota	USA	45.8563	-96.9204	AG	CT	CT	AA	AA	TT	CC	TT	TT	AA	GG	CC	AA	AG	GG	GT	CT	AA	TT	TT	GG	TT	AG	AA	TT	CC	GG	TT	CC	AA	AG	TT	CC	CC	TT	TT	TT	AG	GG	GG	TT	AA
E9567-15	1	.	New Rockford	South Dakota	USA	45.7073	-102.387	AA	CT	TT	AA	AA	CC	CC	TT	TT	AG	AA	CC	AA	GG	GG	GT	CT	AA	TT	CC	AG	TT	AG	CC	GT	CC	AG	TT	CC	GG	AA	TT	CG	CC	TT	TT	TT	AG	GG	GG	TT	AT
E9567-36	1	.	New Rockford	South Dakota	USA	45.7073	-102.387	AG	TT	TT	AA	AA	CC	CC	CT	TT	AG	AA	CC	AA	AG	GG	GT	CT	AG	TT	CC	AG	CT	AG	CC	GT	AC	AA	TT	CT	GG	AA	CT	GG	CC	TT	TT	TT	AA	GG	GG	TT	AT
PED_11_US_VT-1121	1	.	Newport	Vermont	USA	44.9386	-72.2064	GG	CC	CC	AA	AA	CC	CC	TT	TT	AG	AA	CC	AG	GG	GG	TT	TT	AA	TT	CT	AG	CT	AG	AA	GT	CC	GG	CT	CT	NA	AA	TT	CG	CC	CC	TT	CC	AG	GG	AG	CT	AA
PED_09_NIA-0012	1	.	Niagara Falls	Ontario	Canada	43.0645	-79.0683	AG	CC	CT	AA	AA	CT	CC	CT	TT	GG	AG	CC	AA	AA	GG	TT	CT	AA	TT	CC	AA	TT	AG	AA	GT	AA	AG	TT	CT	AG	AA	TT	GG	CC	CC	TT	NA	AA	CC	GG	TT	AA
PED_09_NIA-0008	1	.	Niagara Falls	Ontario	Canada	43.0661	-79.0697	GG	CT	CT	AA	AA	CC	CC	TT	CT	AG	AA	CC	AG	GG	AG	GT	CC	AA	CT	CT	AG	TT	AG	AA	GT	CC	GG	CT	CT	AA	AA	TT	CG	CC	TT	TT	CT	NA	GG	AG	TT	AT
PED_09_NIA-0009	1	.	Niagara Falls	Ontario	Canada	43.0661	-79.0697	GG	CT	TT	AA	AA	CT	CT	CT	TT	GG	AG	CC	AA	AA	GG	TT	TT	AA	TT	CC	AA	TT	AG	AA	TT	AC	AG	TT	CT	AA	AG	CT	CC	NA	CT	TT	CT	NA	CC	AA	TT	AA
PED_09_NIA-0010	1	Admixed_subsp_deltoides	Niagara Falls	Ontario	Canada	43.0661	-79.0697	GG	TT	TT	GG	AA	CC	CC	TT	CT	GG	AA	CC	AA	GG	GG	TT	CC	AA	CT	CT	AG	CT	AG	AA	TT	CC	GG	CC	CT	NA	AA	CT	CG	CC	CT	TT	TT	GG	CC	AA	CT	AA
PED_09_NIA-0011	1	.	Niagara Falls	Ontario	Canada	43.0661	-79.0697	AA	CC	CT	AA	AA	CT	CC	TT	TT	AG	AG	CC	AG	GG	GG	TT	TT	AA	CT	CT	AG	TT	AG	AA	TT	AC	GG	TT	CC	AG	GG	CT	GG	CC	CC	TT	TT	AA	GG	AG	TT	AA
PED_09_NIA-0015	1	.	Niagara Falls	Ontario	Canada	43.0617	-79.0744	AA	CT	TT	AA	AA	CT	CC	CT	TT	GG	AA	CC	AA	GG	GG	TT	TT	AG	TT	CC	AA	TT	AA	AC	GT	AC	AG	TT	CT	AG	AA	CT	CG	CC	TT	TT	TT	AG	GG	AG	TT	AA
PED_09_NIA-0007	1	.	Niagara Falls	Ontario	Canada	43.0617	-79.0744	AA	CT	TT	AG	AA	CT	CT	TT	CT	AA	GG	CC	AG	GG	GG	TT	CT	AA	CT	CT	GG	TT	AG	AA	GT	AC	AG	TT	CT	AA	AA	TT	CG	CT	TT	TT	TT	AG	CC	GG	TT	AA
PED_09_NIA-0016	1	.	Niagara Falls	Ontario	Canada	43.0617	-79.0744	AG	CT	CT	AA	AA	CC	CC	TT	TT	GG	AA	CC	GG	AG	GG	TT	CT	AA	TT	TT	AA	CT	AG	AA	GT	AC	GG	TT	CT	AG	AA	TT	CG	CC	TT	TT	TT	AA	CG	GG	TT	AT
PED_09_NIA-0002	1	.	Niagara Falls	Ontario	Canada	43.0575	-79.0819	AG	CC	CT	NA	AA	CT	CC	TT	CT	AG	AG	CC	AA	GG	GG	TT	CC	AA	TT	CT	AG	TT	NA	AA	TT	AC	AG	TT	CC	GG	AG	TT	GG	CC	CT	TT	TT	AA	CC	AA	CT	AT
PED_09_NIA-0003	1	Admixed_subsp_deltoides	Niagara Falls	Ontario	Canada	43.0575	-79.0819	AG	CC	CT	GG	AA	CT	CC	TT	TT	AA	AG	CC	AA	GG	GG	TT	CT	AG	TT	CT	AA	TT	NA	AA	TT	CC	GG	TT	CC	AG	AA	CC	CG	CC	CT	TT	TT	AA	CC	AG	CT	AA
PED_09_NIA-0006	1	.	Niagara Falls	Ontario	Canada	43.0575	-79.0819	AG	CT	CT	AA	AA	TT	CC	TT	TT	AG	AG	CC	AA	AG	GG	GT	TT	AG	CT	TT	AG	CT	NA	AA	TT	CC	GG	TT	CC	AA	AG	CC	CG	CC	TT	TT	TT	AA	CC	GG	CT	AA
PED_09_NIA-0001	1	.	Niagara Falls	Ontario	Canada	43.0575	-79.0819	AG	CT	CT	AG	AA	CT	CC	CT	TT	AG	AA	CC	AA	GG	GG	TT	CC	GG	TT	CC	AG	TT	AG	AA	TT	AA	GG	TT	TT	AG	AA	TT	CC	CC	TT	TT	CT	AA	CC	AG	TT	AA
PED_09_NIA-0005	1	.	Niagara Falls	Ontario	Canada	43.0575	-79.0819	AG	CT	TT	AA	AA	CC	TT	TT	TT	GG	AA	CT	AA	GG	GG	TT	CC	AA	TT	CT	AA	TT	AG	AA	TT	AC	GG	CT	CC	AG	AA	CT	CC	TT	TT	TT	TT	AG	CC	AG	CT	AT
PED_09_NIA-0013	1	.	Niagara Falls	Ontario	Canada	43.0575	-79.0819	AG	CC	TT	AG	AA	CT	CC	TT	TT	GG	AA	CT	AA	AG	GG	TT	CT	AA	TT	CT	GG	CT	AG	AA	TT	AC	AG	TT	TT	AG	AG	CC	CG	CC	TT	TT	TT	AG	CC	AG	NA	AT
PED_09_NIA-0014	1	.	Niagara Falls	Ontario	Canada	43.0575	-79.0819	GG	CC	CT	NA	AA	CT	CT	CT	TT	GG	GG	CC	AA	GG	GG	GT	TT	AG	TT	TT	GG	CT	AG	CC	TT	CC	AG	TT	CC	AG	AA	TT	CG	CT	CT	TT	TT	AA	GG	AG	TT	AA
PED_09_NIA-0004	1	.	Niagara Falls	Ontario	Canada	43.0575	-79.0819	AG	TT	TT	AA	AA	TT	CC	TT	CT	GG	AG	CC	AA	AG	GG	GT	CT	AA	TT	TT	AG	TT	GG	AC	TT	CC	AG	TT	CC	GG	AA	CT	CC	CC	TT	TT	TT	AA	GG	GG	CT	AA
POPLAR_NI-203-003	1	.	Nichols	Wisconsin	USA	44.5833	-88.4167	GG	CT	TT	AA	AA	TT	CC	CT	TT	AG	AG	CC	AG	AA	GG	TT	CT	AA	TT	CT	AA	CT	NA	AA	TT	AC	AG	TT	TT	AA	GG	CC	GG	CC	NA	TT	NA	AA	GG	GG	CT	AA
PE_D_07_NIC_03-0080	1	.	Nicolet	Québec	Canada	46.2269	-72.6086	AG	TT	CC	AA	AA	TT	CC	TT	CC	AG	AA	CT	AA	GG	GG	TT	TT	AA	TT	TT	AA	TT	AG	AA	TT	CC	AA	TT	TT	AA	AA	CC	GG	CC	TT	TT	CC	AA	GG	GG	TT	AA
PED-1242	1	.	Nicolet	Québec	Canada	46.2894	-72.5402	GG	CC	TT	AA	AA	CT	CC	CT	TT	GG	AA	CC	AG	GG	GG	GT	CT	AA	TT	TT	AG	TT	GG	AA	TT	CC	GG	TT	CT	AG	AA	CT	GG	CC	TT	TT	CT	AA	GG	GG	TT	AA
PE_D_07_NIC_02-0094	1	.	Nicolet, Pont Laviolette	Québec	Canada	46.2875	-72.5369	AA	CC	CT	AA	AA	CC	CC	TT	TT	AG	AA	CC	AA	AG	AG	TT	CT	AA	TT	CC	AG	CT	AG	AA	TT	AA	AG	CT	CC	GG	AA	TT	CG	CC	CC	TG	CC	AG	CC	GG	CT	AA
PE_D_07_NIC_02-0122	1	.	Nicolet, Pont Laviolette	Québec	Canada	46.2875	-72.5369	AG	CT	NA	AA	AA	TT	CC	TT	TT	AG	AA	CT	AG	GG	GG	GT	CC	AA	TT	CT	GG	CT	AG	AA	TT	AA	AG	CT	CC	AA	AA	CC	CC	NA	CT	TT	CT	AG	CG	NA	CT	NA
PED_07_NIC_02-0106	1	.	Nicolet, Pont Laviolette	Québec	Canada	46.2875	-72.5369	GG	CC	CT	AA	AA	CT	CC	CT	TT	AG	AG	CC	AG	AG	GG	TT	TT	AA	TT	CT	AG	TT	GG	AA	GT	AC	AA	TT	CC	AG	AA	CT	GG	CC	CT	TT	TT	AA	CG	AG	CT	AA
PE_D_07_NIC_02-0112	1	.	Nicolet, Pont Laviolette	Québec	Canada	46.2875	-72.5369	AG	CT	CT	AA	AA	TT	CC	TT	TT	GG	AG	TT	AG	GG	GG	TT	TT	AA	TT	CC	AG	TT	GG	AA	TT	NA	AG	CT	CC	AG	AA	CT	CG	NA	CT	TT	TT	GG	GG	GG	CC	NA
PED_12_US_MN-70-28	1	.	Nicollet	Minnesota	USA	44.2761	-94.1875	AA	CC	TT	AA	AA	CT	CC	TT	CT	AA	AG	CC	AA	GG	GG	GT	TT	AA	TT	TT	AA	CC	NA	AC	TG	AC	GG	TT	CT	AG	AA	CT	CC	CC	CC	TT	TT	AA	CG	GG	TT	AA
PED_12_US_MN-71-05	1	.	Nicollet	Minnesota	USA	44.2761	-94.1875	AA	TT	TT	AA	AA	CT	CC	CT	TT	AA	AA	CC	AA	GG	GG	GT	CC	AA	TT	CC	AA	TT	NA	AC	TT	CC	AG	TT	CC	AG	AA	CT	GG	CC	CT	TT	CC	AG	GG	GG	TT	AA
PED_12_US_MN-72-26	1	.	Nicollet	Minnesota	USA	44.2761	-94.1875	AG	CT	CT	AA	AA	TT	CC	TT	TT	AG	GG	CC	AA	GG	GG	GG	CC	AG	TT	CT	AA	TT	NA	AA	TG	AA	AA	TT	TT	AA	AA	TT	CG	CC	TT	TT	TT	AA	GG	GG	TT	AA
PED_12_US_MN-73-30	1	.	Nicollet	Minnesota	USA	44.2761	-94.1875	GG	TT	TT	AA	AA	CC	CC	TT	TT	AA	AA	CC	AA	GG	GG	GT	CT	AA	TT	TT	AA	TT	NA	AC	TT	AC	GG	TT	CC	AA	AA	CT	CC	CC	CT	TT	CC	AG	GG	GG	TT	AA
PED_12_US_MN-74-59	1	.	Nicollet	Minnesota	USA	44.2761	-94.1875	AA	CT	TT	AA	AA	TT	CC	TT	TT	NA	GG	CC	AA	AA	GG	TT	CC	AA	TT	CC	AA	TT	NA	CC	TT	AC	GG	TT	CC	AA	AA	TT	CG	CC	TT	TT	TT	AA	GG	GG	TT	AA
PED_11_US_NY-1151	1	.	Niveneh	New York	USA	42.1989	-75.6547	GG	TT	CT	AA	AA	CC	TT	CT	TT	AG	AA	CC	GG	GG	GG	GT	CC	AA	TT	CT	AA	NA	AG	AA	TT	AC	AG	CT	CT	AA	AA	CC	CG	TT	CT	TT	CT	AA	CG	AG	TT	AA
PED_11_US_NY-1158	1	.	North Bolton	New York	USA	43.5837	-73.6481	AG	CC	TT	AA	AA	CT	CC	CT	TT	AG	AA	CC	AA	AA	AG	GG	TT	AA	TT	TT	GG	TT	AG	AA	GT	CC	GG	TT	CC	AG	AA	CT	CG	CC	TT	TT	TT	AA	CG	AG	TT	TT
POPLAR_NI-SP17-51-01	1	.	North Dakota_NA	Nord Dakota	USA	46.25	-97	AA	CT	TT	AG	AA	CT	CT	CT	TT	GG	AG	CC	AG	GG	GG	GT	CT	AA	TT	TT	AG	TT	NA	AC	TT	CC	AA	TT	CC	AG	AG	TT	CG	CT	TT	TT	CT	NA	CG	AG	TT	AA
PED-1287	1	.	North Nacogdoches County	Texas	USA	31.5614	-94.8624	AA	CC	TT	AG	AG	CC	TT	CT	TT	AG	AG	CC	AA	GG	AG	GT	TT	AA	TT	CT	GG	TT	NA	AC	TG	AC	GG	TT	CT	GG	AG	TT	CC	TT	TT	TT	CT	AA	GG	NA	TT	AA
PED_11_QC-1138	1	.	Notre-Dame-de-la-Salette	Québec	Canada	45.8514	-75.5919	GG	CT	CC	AA	AA	CT	CC	TT	TT	AA	AA	CC	AA	AG	GG	TT	TT	AA	TT	CT	GG	TT	AG	AA	TT	CC	GG	TT	CT	AG	AA	CC	CC	CC	TT	TG	CT	AA	CG	GG	TT	AA
PED_11_QC-1137	1	.	Notre-Dame-du-Laus	Québec	Canada	45.9931	-75.5806	GG	CC	TT	NA	AA	CT	CC	CT	TT	AA	AG	CC	AA	AG	GG	GT	CC	AA	TT	CC	AA	TT	AG	AA	TT	AC	GG	TT	CC	AA	AA	CT	GG	CC	TT	TT	TT	AG	GG	GG	TT	AA
PED_11_QC-1081	1	.	Numogate	Ontario	Canada	44.9496	-76.0371	GG	CT	CT	AA	AG	CT	CC	TT	TT	AA	GG	CC	AA	AG	GG	TT	CC	AA	TT	CT	GG	TT	NA	AC	TT	CC	GG	TT	CT	AA	AG	TT	CG	CC	TT	TG	TT	AG	CG	AA	CT	AA
PED_11_US_NY-1152	1	Admixed_subsp_deltoides	Oneonta	New York	USA	42.4555	-75.0306	AA	CT	CT	AA	AA	CC	CC	TT	CT	AG	AA	CT	AG	GG	GG	GT	CT	AA	TT	TT	AA	CT	AG	AA	TT	AC	GG	TT	CT	AG	AA	TT	CC	CC	CT	TT	CC	AA	CG	AG	TT	AT
PED_11_QC-1064	1	.	Ormstown	Québec	Canada	45.1465	-74.0193	AG	CT	TT	AA	AA	CC	CC	TT	TT	GG	AG	CC	GG	GG	GG	TT	NA	AA	TT	TT	AG	TT	NA	AC	TT	CC	AG	TT	TT	AG	AA	CC	CC	CC	CT	TG	TT	AA	CC	GG	TT	AA
OTT-01	1	.	Ottawa	Ontario	Canada	45.4116	-75.6982	AA	CT	CT	AA	AA	CT	CT	TT	CT	GG	AG	CT	AA	AG	GG	GT	CT	AA	TT	CC	AG	TT	NA	AC	TT	AC	AG	CT	CT	AA	AA	TT	CG	CT	CT	TT	CT	AA	CG	GG	TT	AT
OTT-11	1	.	Ottawa	Ontario	Canada	45.4116	-75.6982	GG	TT	TT	AA	AA	TT	CC	TT	TT	AA	AA	CC	AA	AA	GG	GG	CC	AA	TT	CC	AA	TT	NA	AC	TT	CC	GG	TT	CC	AG	AA	TT	CC	CC	TT	TT	TT	AG	CG	GG	TT	AA
OTT-04	1	Admixed_subsp_deltoides	Ottawa	Ontario	Canada	45.4116	-75.6982	AG	CC	TT	AA	AA	CT	CC	CT	TT	NA	GG	CT	AA	GG	GG	TT	CC	AA	TT	CC	AG	TT	AG	AA	TT	AC	GG	TT	CT	AG	AA	CT	GG	CC	CT	TT	TT	GG	CG	GG	TT	AA
OTT-05	1	.	Ottawa	Ontario	Canada	45.4116	-75.6982	GG	CT	TT	AA	AA	CT	CC	TT	TT	AA	GG	CC	AA	AG	GG	GG	CT	AA	TT	CC	AA	TT	AG	AA	TT	CC	GG	TT	CC	AG	AA	CT	CG	CC	TT	TT	TT	AG	CG	GG	TT	AA
OTT-07	1	.	Ottawa	Ontario	Canada	45.4116	-75.6982	GG	CT	TT	AA	AA	CC	CC	TT	TT	AG	AA	CC	AG	AG	GG	TT	CC	AA	TT	CC	AG	TT	AG	AA	TT	CC	GG	TT	CT	AA	AA	TT	CG	NA	CT	TG	CT	AG	GG	GG	TT	AA
OTT-10	1	.	Ottawa	Ontario	Canada	45.4116	-75.6982	AG	CT	CT	AA	AA	TT	CC	TT	TT	GG	AA	CC	AG	GG	GG	TT	CT	AA	TT	CT	AA	TT	AG	AA	TT	CC	GG	TT	TT	AA	AG	TT	CC	CC	TT	TG	NA	AG	CG	GG	TT	AA
OTT-13	1	.	Ottawa	Ontario	Canada	45.4116	-75.6982	GG	CT	TT	AA	AA	CT	CC	TT	TT	AG	AG	CC	AA	GG	GG	GT	CT	AA	TT	CC	AA	TT	AG	AA	TT	CC	GG	TT	CC	AG	AA	TT	CG	CC	TT	TT	TT	AA	GG	GG	CT	AT
OTT-03	1	.	Ottawa	Ontario	Canada	45.4116	-75.6982	AG	CT	CT	AA	AA	CC	CC	CT	TT	AA	AG	CC	AA	GG	GG	GT	CC	AA	TT	CT	AG	TT	GG	AA	TT	CC	AG	CT	CC	AG	AA	TT	CG	CC	CT	TT	TT	AA	CC	AA	TT	AA
DIP-135-01	1	.	Patricia town	Alberta	Canada	50.6927	-111.666	AA	CT	TT	AA	AA	CT	CC	CT	TT	AG	AG	CC	AA	GG	GG	TT	TT	GG	TT	CC	AG	TT	AG	CC	GT	AA	AG	TT	CC	NA	AA	CC	CG	CC	CT	TT	TT	AG	GG	GG	TT	AT
DIP-130	1	.	Patricia town	Alberta	Canada	50.7176	-111.647	AG	TT	TT	AA	AA	CC	CC	TT	TT	AA	AG	CC	AA	GG	GG	TT	CT	AG	TT	CT	AA	NA	AG	CC	GG	AA	AA	TT	CC	NA	AA	CC	CC	CC	TT	TT	NA	AA	GG	GG	TT	AT
DIP-127	1	.	Patricia town	Alberta	Canada	50.7553	-111.619	AA	CT	TT	AG	AA	CC	CC	TT	TT	AA	AG	CC	AA	GG	GG	GT	CT	AG	TT	CT	AA	CT	AG	CC	GT	AA	GG	TT	CC	NA	AA	CC	CG	CC	CT	TT	TT	AA	GG	GG	TT	AA
PVP-050	1	.	Pavan Park	Alberta	Canada	49.7527	-112.85	AA	TT	TT	AG	AA	CC	CC	TT	TT	AG	GG	CC	AA	GG	GG	GT	TT	AA	TT	CT	AA	TT	AG	CC	GT	AA	GG	TT	CT	GG	AA	CC	CG	CC	TT	TT	TT	AA	GG	GG	TT	AA
PVP-053	1	.	Pavan Park	Alberta	Canada	49.7521	-112.85	AA	CT	TT	AA	AA	CT	CC	CT	TT	AG	AG	CC	AA	GG	GG	TT	CT	AG	TT	CT	AA	TT	AG	CC	GT	AA	AG	TT	CC	AG	AA	CT	CC	CC	TT	TT	TT	AA	GG	GG	TT	AT
PVP-054	1	.	Pavan Park	Alberta	Canada	49.7522	-112.847	AA	TT	TT	AA	AA	TT	CC	TT	TT	AA	GG	CC	AA	GG	GG	GG	TT	GG	TT	CC	AA	TT	AG	CC	GT	AA	AA	TT	CC	AG	AA	TT	GG	CC	TT	TT	TT	AA	GG	GG	TT	AA
PV-14	1	.	Pavan Park	Alberta	Canada	49.75	-112.85	GG	CT	TT	AA	AA	CC	CC	TT	TT	GG	AA	CC	AG	GG	GG	TT	TT	AG	TT	CC	AA	CT	AG	CC	GT	AA	GG	TT	CC	AA	AA	CT	CG	CC	TT	TT	TT	AG	GG	GG	TT	AA
PR-00	1	Subsp_monilifera	Pearce Road	Alberta	Canada	49.84	-113.24	AA	CT	TT	AA	AA	CC	CC	TT	TT	AA	AG	CC	AA	GG	GG	GT	CT	AG	TT	CC	AA	CT	AG	CC	GT	AA	GG	TT	CC	AA	AA	CT	GG	CC	TT	TT	TT	AA	GG	GG	TT	AA
PR-06	1	.	Pearce Road	Alberta	Canada	49.84	-113.24	AA	CT	TT	AG	AA	CC	CC	CT	TT	GG	AG	CC	AA	GG	GG	TT	CC	AG	CT	CC	AA	TT	AG	CC	TT	CC	AG	TT	CC	GG	AA	TT	CG	CC	TT	TT	TT	AA	GG	AG	TT	AA
PR-07	1	Subsp_monilifera	Pearce Road	Alberta	Canada	49.84	-113.24	AA	CT	TT	AA	AA	CC	CC	TT	TT	AA	GG	CC	AA	GG	AG	TT	TT	GG	TT	CC	AA	TT	AG	CC	TT	AA	AA	TT	CC	AG	AA	CC	CG	CC	CT	TT	TT	AA	GG	GG	TT	AT
PED_11_QC-1084	1	Admixed_subsp_deltoides	Pembroke	Ontario	Canada	45.7985	-77.1191	GG	CT	TT	AA	AA	CT	CT	TT	CT	AA	AA	CT	AG	AA	GG	TT	CT	AA	TT	TT	AG	TT	NA	AA	TG	AC	GG	CT	CT	AA	AA	TT	CG	CT	CT	TT	TT	AG	CC	AG	CC	AA
PED_12_US_MN-26-09	1	.	Pepin	Wisconsin	USA	44.4411	-92.1479	AG	CT	TT	AA	AA	CC	CT	CC	TT	AA	AG	CC	AA	GG	GG	GT	TT	AA	TT	CT	GG	TT	NA	AC	TG	AA	AA	TT	CC	AA	AA	TT	GG	CT	CT	TT	TT	AG	GG	GG	TT	AT
PED_12_US_MN-27-21	1	.	Pepin	Wisconsin	USA	44.4411	-92.1479	AG	CT	TT	AA	AA	CC	CT	CT	TT	AA	AG	CC	AG	AG	GG	TT	CT	AG	TT	CT	AG	NA	NA	CC	TT	AC	AG	TT	CT	AA	AG	CT	CG	CT	TT	GG	TT	AA	GG	GG	TT	AA
PED_12_US_MN-22-56	1	.	Pierce	Wisconsin	USA	44.7509	-92.3814	AA	TT	TT	AA	AA	CT	CC	TT	TT	AG	AG	CC	GG	GG	GG	TT	TT	AA	TT	CT	AA	CT	NA	CC	TT	AA	AA	CT	CT	AG	AA	TT	CG	CC	CT	TT	TT	AG	GG	GG	TT	AT
PED_12_US_MN-23-39	1	.	Pierce	Wisconsin	USA	44.7509	-92.3814	AA	CT	TT	AA	AA	CT	CC	TT	CC	GG	AG	CC	AG	GG	GG	TT	TT	AG	TT	CT	AA	TT	NA	CC	TT	CC	AG	TT	CT	AA	AA	TT	CG	CC	CT	TT	TT	AA	GG	GG	TT	AA
E9578-04	1	.	Pierre	South Dakota	USA	44.3683	-100.351	AA	CT	TT	AA	AA	CC	CC	TT	TT	AA	AG	CC	AG	GG	GG	TT	CT	AA	TT	CC	AA	TT	AG	CC	TT	AC	AG	TT	CT	AA	AA	TT	CG	CC	CT	TT	TT	AG	GG	AG	TT	AA
E9578-25	1	.	Pierre	South Dakota	USA	44.3683	-100.351	AG	CC	TT	AA	AA	CC	CC	TT	TT	AG	GG	CC	AG	GG	GG	TT	CC	AA	TT	CT	AA	TT	AG	AC	TT	AC	AA	TT	CC	AG	AA	TT	CG	CC	TT	TT	TT	AA	GG	AA	TT	AA
PED_12_US_MN-17-04	1	.	Pine	Minnesota	USA	46.0983	-92.8071	AG	CC	TT	AA	AA	CT	CC	CT	TT	AG	AG	CC	AG	GG	GG	TT	TT	GG	TT	TT	AG	TT	NA	AA	TT	CC	AA	TT	CT	AA	AA	CT	CG	CC	CT	TG	CT	AA	GG	GG	TT	AA
PED_12_US_MN-18-56	1	.	Pine	Minnesota	USA	46.0983	-92.8071	AG	TT	TT	AA	AA	TT	CC	TT	CT	GG	AG	CC	AA	GG	GG	GT	TT	AA	TT	TT	GG	TT	NA	AA	TG	CC	AA	TT	TT	AA	AA	CT	GG	CC	CT	TG	CT	AG	GG	AG	TT	AA
PED_12_US_MN-19-16	1	.	Pine	Minnesota	USA	46.0983	-92.8071	GG	TT	TT	AA	AA	CC	CC	TT	TT	AG	GG	CC	AA	GG	GG	GG	TT	AA	TT	CC	AA	TT	NA	AA	TT	AC	AA	TT	CT	AA	AA	TT	CG	CC	CT	TG	TT	AA	CG	GG	TT	AA
PED_11_QC-1132	1	.	Pine Hill	Québec	Canada	45.7283	-74.4843	AG	CC	TT	AA	AA	TT	CC	TT	TT	AG	AG	CC	AG	AA	GG	TT	TT	AA	TT	CC	AG	TT	AG	AA	TT	CC	GG	TT	TT	AA	AA	TT	CC	CC	CT	TT	CT	AA	GG	GG	TT	AA
E9568-14	1	.	Pingree	South Dakota	USA	43.9695	-99.9018	GG	TT	TT	AA	AA	CC	CC	CT	TT	AA	AA	CC	AG	AG	GG	TT	TT	AA	TT	CC	AA	CT	AA	CC	GG	AC	GG	TT	CC	AG	AA	CT	CG	CC	CT	TT	TT	AA	GG	AG	TT	AA
E9568-07	1	.	Pingree	South Dakota	USA	43.9695	-99.9018	AA	TT	TT	AA	AA	CC	CC	TT	TT	GG	AA	CC	AG	GG	GG	GT	CC	AA	TT	CT	AA	CT	AG	CC	GT	AC	AG	TT	CT	AG	AA	CT	CC	CC	TT	TT	TT	AA	GG	GG	TT	AT
POPLAR_NI-015-010	1	.	Plaquemine	Louisiana	USA	30.2833	-91.2	NA	CC	TT	GG	AA	CC	CT	CT	TT	AA	AG	CC	AG	GG	GG	GG	CT	AA	CT	CT	AG	CC	NA	AA	TG	CC	AG	TT	CC	AA	GG	TT	CC	CT	TT	TT	CT	AA	CC	GG	TT	AA
PP-06	1	.	Police Point	Alberta	Canada	50.41	-114.43	AA	CC	TT	AG	AA	CC	CC	TT	TT	AA	AG	CC	AA	GG	GG	TT	CT	AG	TT	CC	AA	TT	NA	CC	TT	AA	AA	TT	CC	AA	AA	CT	CG	CC	CT	TT	TT	AA	GG	GG	TT	AA
PP-12	1	.	Police Point	Alberta	Canada	50.41	-114.43	AA	CT	TT	AG	AA	CC	CC	TT	TT	AG	AG	CC	AG	GG	GG	TT	CC	GG	TT	CC	AA	TT	NA	CC	TT	AC	AA	TT	CC	AA	AA	CT	CG	CC	CT	TT	TT	AA	GG	GG	TT	AA
PP-17	1	.	Police Point	Alberta	Canada	50.41	-114.43	AA	CC	TT	AG	AA	CT	CC	TT	TT	AG	AA	CC	AG	GG	AG	TT	CT	AG	TT	CT	AA	TT	NA	CC	TT	AC	AG	TT	CC	AA	AA	CT	CC	CC	CT	TT	TT	AA	GG	GG	TT	AA
PP-11	1	.	Police Point	Alberta	Canada	50.41	-114.43	AG	TT	TT	AA	AA	CC	CC	TT	TT	AA	AG	CC	AA	GG	GG	TT	CC	AG	TT	CC	AA	TT	AA	CC	GT	AC	GG	TT	CT	AG	AA	TT	GG	CC	TT	TT	TT	AG	GG	GG	TT	AA
PP-22	1	.	Police Point	Alberta	Canada	50.41	-114.43	AG	CC	TT	AA	AA	CC	CC	TT	TT	AA	AG	CC	AA	GG	GG	TT	CT	AG	TT	TT	AG	CT	AA	CC	TT	CC	AG	TT	CC	GG	AA	CC	CC	CC	TT	TT	TT	AA	GG	GG	TT	AT
PP-01	1	.	Police Point	Alberta	Canada	50.41	-114.43	AG	CT	TT	NA	AA	CT	CC	CT	TT	AA	GG	CC	AG	GG	GG	TT	TT	AA	TT	NA	AA	TT	AG	CC	NA	NA	AA	TT	CC	GG	AA	CT	CG	CC	CT	TT	TT	AG	GG	AG	TT	AT
PP-02	1	.	Police Point	Alberta	Canada	50.41	-114.43	AG	CT	TT	AA	AA	CT	CC	TT	TT	AG	AG	CC	AA	GG	GG	GT	TT	GG	TT	CC	AA	TT	AG	CC	TT	AC	AA	TT	CC	AA	AA	CT	CG	CC	CT	TT	TT	AA	GG	GG	TT	AA
PP-03	1	.	Police Point	Alberta	Canada	50.41	-114.43	AA	CC	TT	AA	AA	CT	CC	TT	TT	AA	GG	CC	AA	GG	GG	GT	CT	AG	TT	CC	AA	CT	AG	CC	GG	AC	AG	TT	CC	AG	AA	CT	CC	CC	CT	TT	TT	AA	GG	GG	TT	AA
PP-04	1	.	Police Point	Alberta	Canada	50.41	-114.43	AG	TT	TT	AG	AA	CT	CC	CT	TT	AA	GG	CC	AA	GG	AG	GT	TT	GG	TT	CC	AA	TT	AG	CC	TT	AA	AG	TT	CC	AA	AA	CC	CC	CC	CT	TT	TT	AA	GG	GG	TT	AA
PP-05	1	.	Police Point	Alberta	Canada	50.41	-114.43	AA	CT	TT	AA	AA	CC	CC	TT	TT	AA	GG	CC	AG	GG	GG	TT	TT	GG	TT	CC	AA	TT	AG	CC	TT	AC	AG	TT	CT	AG	AA	CT	CG	NA	TT	TT	TT	AG	GG	NA	NA	NA
PP-07	1	.	Police Point	Alberta	Canada	50.41	-114.43	AA	CT	TT	AA	AA	CT	CC	TT	TT	AA	AG	CC	AA	GG	GG	TT	CC	GG	TT	CT	AA	TT	AG	CC	TT	CC	AG	TT	CC	AA	AA	CC	CC	CC	TT	TT	TT	AA	GG	GG	TT	AA
PP-08	1	.	Police Point	Alberta	Canada	50.41	-114.43	AA	CT	TT	AA	AA	CC	CC	TT	TT	AA	AG	CC	AA	GG	GG	TT	CT	AA	TT	CT	AG	TT	AG	CC	TT	AA	AG	TT	CC	AA	AA	CC	CG	CC	TT	TT	TT	AA	GG	GG	TT	AA
PP-09	1	.	Police Point	Alberta	Canada	50.41	-114.43	AA	CT	TT	AA	AA	CT	CC	TT	TT	AG	GG	CC	AA	GG	GG	GT	CT	AG	TT	CC	AG	TT	AG	AC	TT	AA	AA	TT	CC	AA	AA	CC	GG	CC	TT	TT	TT	AA	GG	GG	TT	AT
PP-10	1	.	Police Point	Alberta	Canada	50.41	-114.43	AG	CC	TT	AA	AA	CT	CC	TT	TT	AA	AG	CC	AG	GG	GG	TT	TT	GG	TT	CC	AA	TT	AG	CC	TT	AC	AA	TT	CC	AG	AA	CT	GG	CC	TT	TT	TT	AA	GG	GG	TT	AA
PP-13	1	.	Police Point	Alberta	Canada	50.41	-114.43	AA	CT	TT	GG	AA	CT	CC	TT	TT	AG	AG	CC	AA	GG	GG	GT	CC	GG	TT	CC	AG	CT	AG	CC	TT	AA	AA	TT	CC	AG	AA	TT	CG	CC	TT	TT	TT	AA	CG	GG	TT	AA
PP-15	1	.	Police Point	Alberta	Canada	50.41	-114.43	AG	CC	TT	AA	AA	CT	CC	TT	TT	AG	GG	CC	AA	GG	GG	TT	CT	GG	TT	CC	AA	TT	AG	CC	GT	AC	AA	TT	CC	AG	AA	CT	CC	CC	TT	TT	TT	AA	GG	GG	TT	AA
PP-16	1	.	Police Point	Alberta	Canada	50.41	-114.43	AA	TT	TT	AA	AA	CC	CC	TT	TT	AA	AG	CC	AA	GG	GG	TT	CT	AG	TT	CC	AA	TT	AG	CC	TT	CC	AG	TT	CC	AG	AA	CC	CG	CC	CT	TT	TT	AA	GG	GG	TT	AA
PP-18	1	.	Police Point	Alberta	Canada	50.41	-114.43	AA	TT	TT	AA	AA	CC	CC	TT	TT	AA	AG	CC	AG	GG	GG	TT	CC	AG	TT	CC	AA	CT	AG	CC	TT	CC	AA	TT	CC	GG	AA	CT	CC	CC	CT	TT	TT	AA	GG	GG	TT	AT
PP-19	1	.	Police Point	Alberta	Canada	50.41	-114.43	AG	CT	TT	GG	AA	TT	CC	TT	TT	AA	GG	CC	AA	AG	GG	TT	CC	AG	TT	CT	AA	CC	AG	CC	GT	AC	AG	TT	CC	AA	AA	CC	CC	CC	TT	TT	TT	AA	GG	GG	TT	AT
PP-20	1	.	Police Point	Alberta	Canada	50.41	-114.43	AG	CC	TT	AA	AA	CT	CC	TT	TT	GG	AG	CC	AA	GG	GG	TT	CT	AG	TT	CT	AA	CT	AG	CC	GT	AC	AA	TT	CC	AA	AA	CT	CC	CC	TT	TT	TT	AA	GG	GG	TT	AT
PP-21	1	.	Police Point	Alberta	Canada	50.41	-114.43	AA	CT	TT	AA	AA	CC	CC	TT	TT	AG	GG	CC	AA	GG	GG	TT	CT	AA	TT	CT	AA	CT	AG	CC	GT	AC	AA	TT	CC	GG	AA	CT	CG	CC	TT	TT	TT	AA	GG	GG	TT	AT
PP-24	1	.	Police Point	Alberta	Canada	50.41	-114.43	AA	CT	TT	AA	AA	CC	CC	TT	TT	AG	GG	CC	AG	GG	GG	GT	CT	AG	TT	CC	AA	TT	AG	CC	TT	AA	AA	TT	CC	AG	AA	CC	CG	CC	TT	TT	TT	AA	GG	GG	TT	AA
PP-25	1	.	Police Point	Alberta	Canada	50.41	-114.43	AA	CT	TT	AG	AA	CC	CC	TT	TT	AG	AG	CC	AA	GG	AG	TT	TT	AG	TT	CT	AA	TT	AG	CC	TT	AA	AA	TT	CC	AG	AA	CT	CC	CC	TT	TT	TT	AA	GG	AG	TT	AA
PP-26	1	.	Police Point	Alberta	Canada	50.41	-114.43	AA	CC	TT	AA	AA	CC	CC	CT	TT	AA	AA	CC	AA	GG	GG	TT	CT	GG	TT	CC	AA	TT	AG	CC	TT	CC	GG	TT	CC	GG	AA	CT	GG	CC	TT	TT	TT	AA	GG	GG	TT	AT
PP-28	1	.	Police Point	Alberta	Canada	50.41	-114.43	AG	CC	TT	AA	AA	CT	CC	TT	TT	AA	AG	CC	AA	GG	GG	TT	CT	AG	TT	CT	AA	TT	AG	CC	TT	AC	AG	TT	CC	AG	AA	CC	CC	CC	TT	TT	TT	AA	GG	GG	TT	AT
PP-30	1	.	Police Point	Alberta	Canada	50.41	-114.43	AA	CC	TT	AA	AA	CT	CC	TT	TT	AA	AA	CC	AA	GG	AG	TT	CC	AA	TT	CC	AA	TT	AG	CC	TT	CC	GG	TT	CC	AA	AA	CT	CG	CC	TT	TT	TT	AG	GG	GG	TT	AA
PP-31	1	.	Police Point	Alberta	Canada	50.41	-114.43	AA	CC	TT	AA	AA	CC	CC	TT	TT	GG	AG	CC	AA	GG	GG	GT	CT	AG	TT	CT	AA	CT	AG	CC	TT	AA	AA	TT	CC	AA	AA	CT	CC	CC	CT	TT	TT	AA	GG	GG	TT	AA
PP-34	1	.	Police Point	Alberta	Canada	50.41	-114.43	AA	CT	TT	AG	AA	CT	CC	TT	TT	AG	AG	CC	AA	GG	GG	GG	TT	AA	TT	CC	AA	TT	AG	CC	TT	AA	AA	TT	CC	GG	AA	CT	CC	CC	TT	TT	TT	AA	GG	GG	TT	AA
PP-35	1	.	Police Point	Alberta	Canada	50.41	-114.43	AG	CC	TT	AG	AA	CT	CC	TT	TT	AG	GG	CC	AA	GG	GG	TT	TT	GG	TT	CC	AA	TT	AG	CC	GG	AA	GG	TT	CC	GG	AA	CT	CG	CC	TT	TT	TT	AA	GG	GG	TT	AT
PP-36	1	.	Police Point	Alberta	Canada	50.41	-114.43	AA	TT	TT	AA	AA	TT	CC	TT	TT	AA	AG	CC	AA	GG	GG	GT	CT	GG	TT	CT	AA	TT	AG	AC	TT	AA	AG	TT	CC	AG	AA	TT	CC	CC	TT	TT	TT	AA	GG	GG	TT	AA
PP-37	1	.	Police Point	Alberta	Canada	50.41	-114.43	AA	CC	TT	AA	AA	CT	CC	TT	TT	AA	GG	CC	AG	GG	GG	GT	CT	GG	TT	CT	AA	TT	AG	CC	TT	AA	AG	TT	CC	AA	AA	CT	CG	CC	CT	TT	TT	AA	GG	GG	TT	TT
PP-38	1	.	Police Point	Alberta	Canada	50.41	-114.43	AG	CC	TT	AA	NA	TT	CC	TT	TT	AG	AG	CC	AA	GG	GG	GT	CT	GG	TT	CC	AA	TT	AG	AC	GT	AA	AG	TT	CT	AG	AA	TT	CC	CC	TT	TT	TT	AA	GG	GG	TT	AA
PP-39	1	.	Police Point	Alberta	Canada	50.41	-114.43	AA	TT	TT	AG	AA	CC	CC	TT	TT	AG	GG	CC	AG	GG	GG	TT	CT	AG	TT	CC	AA	TT	AG	CC	TT	AA	AA	TT	CC	AA	AA	CT	CC	CC	CT	TT	TT	AA	GG	GG	TT	AA
PP-40	1	.	Police Point	Alberta	Canada	50.41	-114.43	AA	CC	TT	AA	AA	CC	CC	CT	TT	AA	AA	CC	AA	GG	GG	GT	CT	GG	TT	CC	AA	TT	AG	CC	TT	AC	AA	TT	CT	AG	AA	CC	CG	CC	TT	TT	TT	AA	GG	GG	TT	AA
PP-41	1	.	Police Point	Alberta	Canada	50.41	-114.43	AA	CT	TT	AG	AA	CC	CC	TT	TT	AA	AG	CC	AA	GG	GG	TT	CC	AA	TT	CT	AA	TT	AG	CC	TT	CC	AG	TT	CC	AA	AA	CT	CG	CC	TT	TT	TT	AA	GG	GG	TT	AT
PP-29	1	.	Police Point	Alberta	Canada	50.41	-114.43	AG	TT	TT	AA	AA	CC	CC	TT	TT	AG	GG	CC	AG	GG	GG	GT	TT	AG	TT	CC	AA	TT	GG	CC	TT	AA	AA	TT	CC	AA	AA	CC	GG	CC	TT	TT	TT	AA	GG	GG	TT	AA
PP-32	1	.	Police Point	Alberta	Canada	50.41	-114.43	AG	CT	TT	AA	AA	CT	CC	CT	TT	AG	AG	CC	AA	GG	GG	GT	CT	AA	TT	CC	AA	TT	GG	CC	GT	AC	AG	TT	CC	AA	AA	TT	CG	CC	TT	TT	TT	AA	GG	GG	TT	AT
E9576-20	1	.	Pollock	South Dakota	USA	45.9014	-100.288	GG	CT	TT	AG	AA	CC	CC	CT	TT	AG	AA	CC	AA	GG	GG	TT	CC	AG	TT	TT	AA	TT	NA	CC	GT	AA	AG	TT	CC	AA	AA	CC	CG	CC	TT	TT	CT	AA	GG	GG	TT	TT
E9576-18	1	.	Pollock	South Dakota	USA	45.9014	-100.288	AA	CC	TT	AA	AA	CC	CC	CT	TT	AA	AG	CC	AA	GG	AG	TT	CC	GG	TT	CT	AA	TT	AG	CC	TT	AA	AG	TT	CT	AA	AA	TT	CG	CC	TT	TT	CT	AA	GG	AG	TT	AA
POPLAR_NI-124A-005	1	South_subsp_deltoides	Pomona	Illinois	USA	37.5833	-89.4167	AG	CT	TT	AA	AA	CT	CT	CT	TT	AG	AG	CC	AA	AG	GG	GT	TT	AA	TT	CT	AG	TT	NA	AC	TG	CC	AG	TT	CC	AA	AG	TT	CG	CT	TT	TT	CT	AG	CG	AG	TT	AT
POK-01	1	.	Popson Park (PO = OM = POK)	Alberta	Canada	49.65	-112.85	AG	CC	TT	AA	AA	CT	CC	TT	TT	AA	AG	CC	AG	GG	GG	GT	CT	AA	TT	CT	AA	TT	AG	CC	TT	AA	AG	TT	CC	AG	AA	CT	CG	CC	CT	TT	TT	GG	GG	AG	TT	AT
POK-04	1	.	Popson Park (PO = OM = POK)	Alberta	Canada	49.65	-112.85	AG	CC	TT	AG	AA	CC	CC	TT	TT	AA	AG	CC	GG	GG	GG	TT	CT	GG	TT	CT	AA	CT	AG	CC	GT	AC	AG	TT	CC	AA	AA	TT	CG	CC	CT	TT	TT	AA	GG	GG	TT	TT
POK-09	1	.	Popson Park (PO = OM = POK)	Alberta	Canada	49.65	-112.85	AA	TT	TT	AA	AA	CC	CC	TT	TT	AA	AG	CC	AA	GG	GG	TT	TT	GG	TT	CT	AA	TT	AG	CC	TT	AA	AG	TT	CC	GG	AA	TT	CG	CC	CC	TT	TT	AA	GG	GG	TT	AT
POK-19	1	.	Popson Park (PO = OM = POK)	Alberta	Canada	49.65	-112.85	AA	CT	TT	AA	AA	CC	CC	TT	TT	AA	GG	CC	AA	GG	GG	GG	CT	AG	TT	CC	AA	TT	AG	CC	TT	AC	AG	TT	CC	AA	AA	CT	GG	CC	CT	TT	TT	AA	GG	GG	TT	AT
POPLAR_NI-261-002	1	.	Port Byron	Illinois	USA	41.6667	-90.3333	AG	TT	TT	AA	AA	CC	CT	CC	TT	AG	AA	CC	AA	GG	GG	GT	CT	AA	TT	CC	AG	NA	NA	AA	TT	AC	AA	TT	CC	AG	AA	CT	GG	CT	TT	TT	TT	AG	CC	AA	TT	AT
POPLAR_NI-L261-001	1	.	Port Byron	Illinois	USA	41.6667	-90.3333	AG	CT	TT	AA	AA	CC	CT	CT	TT	AG	AA	CC	AG	AG	GG	GT	CC	AA	TT	CT	AG	NA	NA	CC	TT	CC	GG	TT	CC	GG	AA	CT	CC	CT	TT	TT	CC	AG	CC	AA	TT	AA
POPLAR_NI-251-003	1	.	Pownal	Vermont	USA	42.8333	-73.25	AG	CC	TT	GG	AA	TT	CC	TT	TT	AA	AG	CC	AG	AG	GG	GT	TT	AA	TT	TT	AG	TT	NA	AA	TT	CC	AG	TT	CC	AG	AA	TT	CG	CC	TT	TT	CT	AA	CC	AG	TT	AT
PED_11_US_NY-1128	1	.	Pulaski	New York	USA	43.5757	-76.1217	GG	CT	CT	AA	AA	CT	CC	TT	TT	AG	AG	CC	AG	GG	GG	TT	TT	AA	TT	CT	AG	TT	NA	AC	TT	AC	GG	TT	CT	AA	AA	CT	CG	CC	TT	TT	TT	AG	CC	AG	CT	AA
PED-1259	1	.	Québec (Ste-Foy)	Québec	Canada	46.8369	-76.2122	AG	CC	CT	AA	AA	CC	CC	CT	CT	AG	AA	CT	AG	GG	AG	TT	TT	AA	TT	TT	AG	TT	NA	AA	TT	AC	AG	CT	CT	AG	AA	CT	CG	CC	CC	TG	CT	AG	CG	NA	CC	TT
PED_12_US_MN-3456-02	1	.	Ramsey	Minnesota	USA	45.2611	-93.45	AA	CC	TT	AA	AA	CT	CC	TT	TT	AG	AA	CC	AG	GG	GG	TT	CC	AA	TT	CC	AA	TT	NA	NA	TG	CC	GG	TT	CT	AA	AA	TT	CC	NA	CT	TT	CT	AG	GG	GG	TT	NA
RED-06	1	.	Red River (GPS Manitoba city)	Manitoba	Canada	49.8998	-97.1375	AA	CC	TT	AA	AA	CC	CC	TT	TT	AG	AA	CC	AA	GG	GG	GT	TT	GG	TT	CT	GG	TT	NA	AC	TT	AA	AA	TT	CC	GG	AA	CT	CC	CC	CT	TT	TT	GG	GG	AG	TT	AT
RED-07	1	.	Red River (GPS Manitoba city)	Manitoba	Canada	49.8998	-97.1375	AA	CT	TT	AA	AA	CC	CC	TT	TT	GG	AG	CC	AG	GG	GG	TT	CT	AA	TT	CC	AG	TT	NA	AA	GT	AC	GG	TT	TT	AG	AA	CC	CG	CC	CT	TT	NA	AG	CG	GG	TT	TT
RED-15	1	.	Red River (GPS Manitoba city)	Manitoba	Canada	49.8998	-97.1375	AA	CT	TT	AA	AA	TT	CC	CT	TT	AA	AG	CC	AA	GG	GG	GG	TT	AG	TT	CC	AG	TT	NA	CC	TT	AA	GG	CT	CC	AA	AA	CT	CC	CC	CT	TT	TT	AA	GG	AG	TT	AA
RED-01	1	.	Red River (GPS Manitoba city)	Manitoba	Canada	49.8998	-97.1375	AA	CT	TT	AA	AA	CT	CC	CT	TT	AA	AA	CC	AA	GG	AG	TT	TT	AA	TT	TT	GG	TT	AG	CC	TT	AC	AG	TT	CC	AA	AA	CC	CG	CC	CT	TT	TT	AG	GG	GG	TT	TT
RED-02	1	.	Red River (GPS Manitoba city)	Manitoba	Canada	49.8998	-97.1375	AG	CT	TT	AA	AA	TT	CC	TT	TT	GG	AA	CC	AA	AG	GG	GT	CT	AG	TT	CT	AA	TT	AG	AC	GT	AC	AA	TT	CC	AA	AA	TT	CG	CC	TT	TT	CT	AA	CG	AG	TT	AT
RED-03	1	.	Red River (GPS Manitoba city)	Manitoba	Canada	49.8998	-97.1375	GG	CC	TT	AA	AA	CT	CC	TT	TT	AA	AA	CC	AA	GG	GG	GG	TT	GG	TT	CC	AA	TT	AG	AA	TT	CC	AA	TT	CC	AG	AA	CT	CG	CC	TT	TT	CT	AA	GG	AG	TT	AT
RED-05	1	.	Red River (GPS Manitoba city)	Manitoba	Canada	49.8998	-97.1375	AA	CT	TT	AA	AA	CC	CC	TT	TT	AA	AA	CC	AA	GG	GG	GT	CC	AA	TT	TT	AG	TT	AG	AC	TT	AA	AA	TT	CT	AG	AA	CC	CG	CC	TT	TT	TT	AA	GG	GG	TT	TT
RED-08	1	.	Red River (GPS Manitoba city)	Manitoba	Canada	49.8998	-97.1375	AA	CC	TT	AA	AA	CC	CC	TT	TT	AA	AA	CC	AG	GG	GG	TT	CT	AA	TT	CC	AG	CT	AG	AC	TT	AA	AG	TT	CT	AG	AA	CC	CC	CC	TT	TT	TT	AA	GG	GG	TT	TT
RED-09	1	.	Red River (GPS Manitoba city)	Manitoba	Canada	49.8998	-97.1375	AA	TT	TT	AA	AA	TT	CC	CT	TT	AA	AA	CC	AA	GG	GG	GT	TT	GG	TT	CT	AG	TT	AG	AC	TT	AC	AG	TT	CT	GG	AA	CT	CC	CC	CT	TT	CC	AA	CG	GG	TT	AT
RED-10	1	.	Red River (GPS Manitoba city)	Manitoba	Canada	49.8998	-97.1375	AG	CT	TT	AA	AA	CC	CC	TT	TT	AA	AG	CC	AA	GG	GG	GT	CT	AA	TT	CT	AG	TT	AG	CC	TT	AC	AG	TT	CC	AA	AA	CT	CG	CC	CT	TT	CT	AA	GG	GG	TT	AT
RED-11	1	.	Red River (GPS Manitoba city)	Manitoba	Canada	49.8998	-97.1375	AG	CC	TT	AA	AA	CC	CC	TT	TT	AA	AA	CC	AA	AG	GG	GT	CT	GG	TT	CT	AG	TT	AG	AA	TT	AC	AG	TT	CC	AG	AA	CT	CG	CC	TT	TT	CT	AA	GG	AG	TT	AT
RED-12	1	.	Red River (GPS Manitoba city)	Manitoba	Canada	49.8998	-97.1375	AG	CT	TT	AA	AA	CC	CC	CT	TT	AA	AG	CC	AA	GG	AG	TT	CT	AG	TT	TT	AA	TT	AG	AA	TT	AC	AG	TT	CC	GG	AA	TT	CG	CC	TT	TT	TT	AG	GG	GG	TT	TT
RED-13	1	.	Red River (GPS Manitoba city)	Manitoba	Canada	49.8998	-97.1375	AG	CT	TT	AA	AA	CT	CC	TT	TT	AA	AA	CC	AA	GG	GG	GT	CC	AA	TT	CT	AG	TT	AG	AA	GT	AA	AG	TT	CC	AG	AA	CC	CC	CC	CT	TT	TT	AA	GG	GG	TT	AT
RED-14	1	.	Red River (GPS Manitoba city)	Manitoba	Canada	49.8998	-97.1375	AG	CT	TT	AA	AA	CC	CC	TT	TT	AG	AA	CC	AA	GG	GG	GT	CT	GG	TT	CT	AG	TT	AG	CC	TT	CC	AA	TT	CC	AG	AA	TT	CG	CC	TT	TT	TT	AG	GG	GG	TT	TT
E9560-07	1	.	Reynolds	South Dakota	USA	47.6685	-97.1078	GG	TT	TT	AA	AA	TT	CC	TT	TT	AA	AA	CC	GG	AG	GG	TT	CT	AG	TT	CT	AA	CT	AG	CC	TT	AA	AG	TT	CC	AA	AA	CT	CG	CC	TT	TT	CT	AA	CG	GG	TT	AT
E9560-24	1	.	Reynolds	South Dakota	USA	47.6685	-97.1078	GG	TT	TT	AA	AA	TT	CC	CT	TT	AA	AA	CC	AG	AG	GG	TT	CT	AA	TT	CT	AA	CT	AG	CC	TT	AA	AG	TT	CC	AG	AA	CT	CG	CC	TT	TT	CT	AA	CG	GG	TT	AT
POPLAR_NI-73027-037	1	.	Reynosdsville	Illinois	USA	37.3833	-89.375	AG	CC	TT	GG	AG	TT	CT	TT	TT	GG	GG	CC	AA	AG	GG	GT	TT	AA	TT	CC	AG	NA	NA	AA	TG	CC	AG	TT	CC	AA	AG	TT	CC	CT	TT	TG	TT	AG	CC	AG	TT	AA
PED_11_US_NY-1154	1	Admixed_subsp_deltoides	Richemondville	New York	USA	42.6372	-74.5505	GG	CT	TT	AA	AA	CC	CT	CT	TT	AG	AG	CC	AG	AA	GG	GT	TT	AA	TT	CT	AA	TT	NA	AC	TT	CC	GG	TT	CT	AG	AA	TT	GG	CT	TT	TT	CT	AG	CC	GG	TT	AA
PED_11_US_NY-1155	1	Admixed_subsp_deltoides	Richemondville	New York	USA	42.6374	-74.5501	AG	CC	TT	AA	AA	CC	CC	TT	TT	AA	AA	CC	GG	AA	GG	TT	TT	AG	TT	CC	AA	TT	AG	AC	TT	CC	GG	TT	CT	AG	AA	TT	CC	CC	TT	TG	CT	NA	CG	GG	TT	AA
POPLAR_NI-259-012	1	.	Richmond	Vermont	USA	44.3833	-73.0167	GG	CC	TT	NA	AA	CC	CC	TT	CT	GG	AA	CT	AG	AG	GG	TT	TT	AA	TT	CT	AG	TT	NA	AC	GG	CC	AA	CT	CT	AA	AA	TT	CG	CC	CT	TG	CC	AA	CC	AA	TT	AA
POPLAR_NI-056-183	1	.	Ripley	Tennessee	USA	35.7833	-89.65	AA	CC	TT	AG	AA	CT	CT	TT	TT	AG	GG	CC	AA	GG	GG	GT	TT	AA	CT	CT	GG	NA	NA	AA	TT	CC	GG	CT	CC	AA	GG	TT	CC	CT	TT	TT	TT	AG	CC	AA	TT	AA
POPLAR_NI-073-044	1	.	Ripley	Tennessee	USA	35.8833	-89.7	GG	CT	TT	GG	AA	CT	CC	TT	TT	AG	AG	CC	AA	GG	GG	TT	TT	AA	TT	CC	AG	TT	NA	AA	TG	CC	AG	CT	CC	AA	AG	TT	CC	CC	TT	TT	CT	NA	CC	AA	TT	AA
POPLAR_NI-T060-028	1	South_subsp_deltoides	Ripley	Tennessee	USA	35.8167	-89.65	GG	CT	TT	AG	AA	CC	TT	CC	CT	AG	AA	CC	AG	AG	GG	GT	TT	AA	TT	CT	GG	CC	NA	AA	TT	CC	AG	TT	CC	AG	AG	TT	CC	TT	CT	TT	TT	AG	CC	AA	TT	AA
POPLAR_NI-T060-042	1	.	Ripley	Tennessee	USA	35.8167	-89.65	AA	CT	TT	GG	AA	CC	CT	CC	TT	AG	GG	CC	AG	AG	GG	GT	TT	AA	CT	CC	GG	NA	NA	AA	TG	CC	GG	TT	CC	GG	AG	TT	CC	CT	TT	TT	TT	AA	CC	AA	TT	AA
POPLAR_NI-T060-064	1	.	Ripley	Tennessee	USA	35.8167	-89.65	GG	CT	TT	AG	AA	CC	CT	CT	TT	GG	AG	CC	AG	AA	GG	GT	TT	AA	TT	CC	GG	TT	NA	AA	TT	CC	GG	TT	CC	AG	AA	TT	CC	CT	TT	TT	TT	AA	CC	AG	TT	AA
POPLAR_NI-T060-228	1	.	Ripley	Tennessee	USA	35.8167	-89.65	GG	TT	TT	GG	AA	CT	CT	CC	TT	GG	GG	CC	AG	GG	GG	GT	CT	AG	TT	TT	AG	CT	NA	AA	TG	CC	GG	TT	CC	GG	AG	TT	CC	CT	CT	TT	TT	AA	CC	AA	TT	AA
POPLAR_NI-T060-246	1	.	Ripley	Tennessee	USA	35.8167	-89.65	AG	CT	TT	GG	AA	CT	CT	CC	TT	AG	GG	CC	AA	AG	GG	TT	TT	AA	TT	CT	GG	TT	NA	AA	TG	CC	AG	TT	CC	AG	AG	TT	CC	CT	CT	TT	TT	AG	CC	AG	TT	AA
PED-1306	1	.	Ripley, Lauderdale County, Mississipi River Bottom	Tennessee	USA	35.8808	-89.5822	GG	CC	TT	AG	AA	CC	CT	TT	TT	AG	AG	CC	AA	GG	GG	TT	CT	AA	TT	CC	GG	TT	AG	AA	TG	CC	GG	TT	CT	AA	AA	TT	CC	CT	TT	TT	TT	AG	CC	AA	TT	AA
PED-1308	1	South_subsp_deltoides	Ripley, Lauderdale County, Mississipi River Bottom	Tennessee	USA	35.8808	-89.5822	GG	CT	TT	AG	AA	CT	CT	TT	TT	AG	AA	CC	AA	GG	GG	TT	CC	AG	TT	CC	AA	CC	NA	AA	TT	CC	AG	TT	CC	AG	AG	TT	CC	CT	CT	TT	CC	GG	CC	AG	CT	AT
PED_11_QC-1065	1	Admixed_subsp_deltoides	Rivière Beaudette	Québec	Canada	45.226	-74.3391	AG	CC	CT	AA	AA	TT	CC	TT	CT	AA	AG	CT	AA	GG	GG	TT	CT	AA	TT	CT	GG	TT	NA	AA	GG	CC	GG	TT	CC	AG	AG	CT	CC	CC	CT	TT	CT	AA	GG	GG	TT	AA
DL2-05	1	.	Rivière Portneuf	Québec	Canada	48.6414	-69.092	GG	CC	CT	AA	AA	TT	CC	TT	TT	GG	AG	TT	AA	GG	GG	TT	CT	AA	TT	CC	AG	TT	GG	AC	GT	AC	GG	TT	CC	AA	AA	CC	GG	CC	CC	TT	CT	AA	GG	AG	TT	AT
ROC-001-02	1	.	Rocanville	Saskatchewan	Canada	50.3879	-101.708	AA	CT	TT	AA	AA	CC	CC	TT	TT	AA	GG	CC	AA	GG	GG	TT	CT	AG	TT	CT	AG	CT	AG	CC	TT	AC	AA	TT	CC	NA	AA	CT	GG	CC	TT	TT	TT	AA	GG	GG	TT	AT
PED_11_QC-1103	1	.	Rock Forest	Québec	Canada	45.4157	-71.9653	AG	TT	CT	AG	AA	CC	CC	CT	TT	AG	GG	CC	AA	GG	GG	TT	CT	AA	TT	TT	AA	TT	NA	AA	TG	CC	GG	TT	CC	GG	AA	CC	CC	CC	CT	TT	TT	AA	CG	GG	TT	AT
POPLAR_NI-73021-015	1	.	Rockwood	Illinois	USA	37.8722	-89.7639	AG	CT	TT	AG	AA	TT	TT	CT	CT	AG	GG	CC	AG	GG	GG	GT	CC	AA	TT	CT	AG	TT	NA	AC	TG	AC	AG	TT	CT	AA	AA	TT	CC	TT	TT	TT	TT	GG	CG	AA	TT	AT
POPLAR_NI-73022-437	1	.	Rockwood	Illinois	USA	37.8583	-89.7389	AG	TT	TT	AA	AA	CT	CT	TT	TT	AG	AG	CT	AA	GG	GG	TT	TT	AA	TT	CC	AA	TT	NA	AC	TT	AC	AG	TT	CC	AA	AA	TT	CG	CT	CT	TT	CT	AA	CC	AG	CT	AA
RON-07	1	.	Ronalone	Alberta	Canada	50.05	-111.59	AG	CC	TT	AA	AA	CC	CC	TT	TT	AG	GG	CC	AA	GG	GG	TT	TT	GG	TT	CT	AA	TT	AA	CC	GT	AC	AA	TT	CC	AG	AA	CC	CC	CC	TT	TT	TT	GG	GG	GG	TT	AT
RON-16	1	.	Ronalone	Alberta	Canada	50.05	-111.59	AA	TT	TT	AG	AA	CC	CC	TT	TT	AG	GG	CC	AA	GG	GG	GT	CT	AG	TT	CC	AA	TT	AA	CC	TT	AC	GG	TT	CC	AG	AA	TT	CG	CC	TT	TT	TT	AG	GG	GG	TT	AA
RON-17	1	.	Ronalone	Alberta	Canada	50.05	-111.59	AG	TT	TT	AA	AA	CC	CC	TT	TT	GG	GG	CC	AA	GG	GG	TT	TT	AG	TT	CT	AA	TT	AA	CC	GT	AA	AA	TT	CC	AG	AA	TT	CG	CC	TT	TT	TT	AG	GG	GG	TT	AA
RON-18	1	.	Ronalone	Alberta	Canada	50.05	-111.59	AA	CT	TT	AA	AA	CC	CC	TT	TT	AA	GG	CC	AA	GG	GG	GT	CC	AA	TT	CC	AA	TT	AA	CC	TT	AA	GG	TT	CC	AG	AA	CT	CG	CC	TT	TT	TT	AA	GG	GG	TT	AA
RON-01	1	.	Ronalone	Alberta	Canada	50.05	-111.59	AG	CT	TT	AA	AA	CC	CC	TT	TT	AA	AG	CC	GG	GG	AA	TT	CT	AA	TT	CC	AA	TT	AG	CC	TT	AA	AG	CT	CT	AA	AA	CT	CC	CC	TT	TT	TT	AA	GG	GG	TT	AA
RON-03	1	.	Ronalone	Alberta	Canada	50.05	-111.59	AA	CT	TT	AG	AA	CC	CC	TT	TT	AG	AA	CC	AG	GG	GG	TT	TT	AG	TT	CC	AG	TT	AG	CC	GT	AA	AG	TT	CC	AA	AA	CC	CC	CC	TT	TT	TT	AA	GG	GG	TT	AA
RON-04	1	.	Ronalone	Alberta	Canada	50.05	-111.59	AA	CT	TT	AG	AA	CC	CC	TT	TT	AG	GG	CC	AA	GG	GG	TT	TT	AA	TT	CC	AA	TT	AG	CC	GG	AA	AA	TT	CC	AA	AA	CT	CG	CC	TT	TT	TT	AG	GG	GG	TT	AA
RON-05	1	.	Ronalone	Alberta	Canada	50.05	-111.59	AG	TT	TT	AA	AA	CC	CC	TT	TT	AA	AA	CC	AA	GG	GG	TT	CT	GG	TT	CC	AA	TT	AG	CC	TT	AA	AG	TT	NA	AG	AA	TT	CG	CC	TT	TT	TT	GG	GG	GG	TT	AA
RON-06	1	.	Ronalone	Alberta	Canada	50.05	-111.59	AA	CT	TT	AA	AA	CC	CC	TT	TT	AG	AA	CC	AG	GG	AG	GT	TT	AA	TT	CC	AA	TT	AG	CC	GT	AA	AA	TT	CC	AG	AA	CT	CG	CC	TT	TT	TT	AA	GG	GG	TT	AT
RON-08	1	.	Ronalone	Alberta	Canada	50.05	-111.59	AG	CC	TT	AA	AA	CC	CC	CT	TT	AA	AG	CC	AA	GG	GG	GT	TT	AG	TT	CT	AA	CT	AG	CC	GT	AA	GG	TT	CC	AG	AA	CT	CC	CC	TT	TT	TT	AG	GG	GG	TT	AA
RON-09	1	.	Ronalone	Alberta	Canada	50.05	-111.59	AA	CC	TT	AA	AA	CC	CC	TT	TT	AG	AG	CT	AA	GG	AG	GT	CC	AA	TT	CC	AA	CT	AG	CC	GT	AA	GG	TT	CC	AA	AA	TT	CC	CC	CT	TT	TT	AA	GG	GG	TT	AT
RON-10	1	.	Ronalone	Alberta	Canada	50.05	-111.59	GG	CC	TT	AG	AA	CC	CC	TT	TT	AA	GG	CT	AA	GG	AG	TT	TT	GG	TT	CC	AA	TT	AG	CC	GT	AA	AG	CT	CT	GG	AA	TT	CG	CC	TT	TT	TT	AA	GG	AG	TT	AA
RON-11	1	.	Ronalone	Alberta	Canada	50.05	-111.59	AG	CC	TT	AG	AA	CC	CC	TT	TT	AA	GG	CC	AA	GG	AG	TT	CT	GG	TT	CC	AA	TT	AG	CC	GT	AA	AA	CT	CC	GG	AA	TT	GG	CC	TT	TT	TT	AG	GG	GG	TT	AT
RON-13a	1	.	Ronalone	Alberta	Canada	50.05	-111.59	AA	TT	TT	GG	AA	CC	CC	TT	TT	AG	AG	CC	AA	GG	GG	GT	TT	AA	TT	CC	AA	TT	AG	CC	TT	AA	AG	TT	CC	AG	AA	TT	CG	CC	TT	TT	TT	AA	GG	GG	TT	AT
RON-14	1	.	Ronalone	Alberta	Canada	50.05	-111.59	AA	CT	TT	AA	AA	CC	CC	TT	TT	AG	AG	CT	AA	GG	GG	GG	TT	AG	TT	CC	AA	TT	AG	CC	TT	AA	AG	TT	CC	AA	AA	CC	CC	CC	TT	TT	TT	AA	GG	AG	TT	AT
RON-20	1	.	Ronalone	Alberta	Canada	50.05	-111.59	AG	CT	TT	AG	AA	CC	CC	CT	TT	AG	AG	CC	AG	GG	GG	GT	CT	AG	TT	CT	AA	TT	AG	CC	GT	AA	AA	TT	CC	GG	AA	CC	CC	CC	TT	TT	TT	AG	GG	GG	TT	AA
POPLAR_NI-043-130	1	South_subsp_deltoides	Rosedale	Mississipi	USA	34.5	-92	AG	CC	TT	AG	AA	TT	TT	CT	TT	AG	AA	CC	AA	GG	GG	GT	TT	AG	TT	CC	GG	CT	NA	AA	TT	CC	AG	TT	CC	GG	GG	TT	CC	TT	TT	TT	CC	AA	CC	AA	CT	AA
DAO-001	1	.	Roseisle	Manitoba	Canada	49.4833	-99.3333	AG	TT	TT	AA	AA	CC	CC	TT	TT	AG	AG	CT	AA	AG	GG	TT	CT	AG	TT	TT	GG	TT	AA	CC	GT	CC	AG	TT	CC	AG	AA	TT	CC	CT	TT	TT	TT	AG	GG	GG	TT	TT
PED_11_QC-1060	1	.	Saint-Aniciet	Québec	Canada	45.0936	-74.3974	AG	CT	TT	AA	AA	NA	CC	CT	TT	GG	AG	CC	AG	GG	AG	TT	CT	AA	TT	CC	AG	CT	NA	AC	TG	CC	AG	TT	CC	AA	AA	CT	CC	CC	CT	TT	CT	AA	GG	GG	TT	AA
PED_11_QC-1043	1	.	Saint-Césaire	Québec	Canada	45.4834	-72.9807	AG	CT	CT	AA	AA	CT	CC	TT	CT	AG	AG	CT	GG	GG	AG	TT	TT	AA	TT	NA	AA	TT	NA	AA	TT	CC	AG	TT	CT	AG	AA	TT	GG	CC	TT	TT	TT	AG	CG	AG	CT	AA
PED_11_QC-1144	1	Northeast_subsp_deltoides	Saint-Damien	Québec	Canada	46.3305	-73.5232	AG	CT	TT	AA	AA	CC	CC	TT	TT	AG	AA	CC	AA	AG	AG	TT	CT	AA	TT	CT	AA	CT	GG	AC	GT	AA	AG	TT	CT	AG	AA	CT	GG	CC	CC	TG	CC	AG	CG	AG	CT	AA
PED_11_QC-1075	0	Northeast_subsp_deltoides	Saint-David	Québec	Canada	45.9252	-72.8587	AG	CT	TT	AA	AA	CC	CC	TT	TT	AA	AA	CC	GG	AG	GG	TT	NA	AA	TT	CT	AG	CT	NA	AA	TT	NA	GG	CT	CC	GG	AA	CT	GG	CC	CC	TG	CC	AA	CG	GG	CT	AT
PED-1244	1	.	Saint-David-D'Yamaska	Québec	Canada	45.9251	-72.8591	AG	CT	TT	AA	AA	CC	CC	TT	TT	AA	AA	CC	GG	AG	GG	TT	TT	AA	TT	CT	AG	CT	NA	AA	TT	AC	GG	CT	CC	GG	AA	CT	GG	CC	CC	TG	CC	AA	CG	GG	CT	AT
PED_11_QC-1143	1	.	Saint-Donat	Québec	Canada	46.3177	-74.2244	AG	CC	CT	AA	AA	CT	CC	CT	TT	AA	AA	CC	AG	AG	AG	TT	CC	AA	TT	TT	AA	TT	NA	AA	TT	NA	AG	CT	CC	AG	GG	CC	CG	CC	CC	TT	CT	AA	CG	GG	TT	AT
PED_11_QC-1054	1	.	Sainte Martine	Québec	Canada	45.2527	-73.7989	GG	CT	CC	AA	AA	CC	CC	TT	TT	AA	AA	CT	AG	AG	GG	TT	CT	AA	TT	CT	AG	CT	AG	AA	TT	AC	AA	CT	CC	NA	AG	CT	CC	CC	TT	TT	CT	AG	GG	GG	CT	AA
PED_11_QC-1056	1	.	Sainte-clothilde-de-Châteauguay	Québec	Canada	45.1568	-73.7208	AG	CC	TT	AA	AA	CT	CC	TT	TT	AG	AG	CT	AA	AA	GG	TT	CT	AA	TT	CT	AG	TT	NA	AC	GG	AA	AA	CC	CT	GG	AG	TT	CG	CC	CT	TT	CT	AA	GG	AG	TT	AA
BPSF-013	1	Northeast_subsp_deltoides	Sainte-Foy	Québec	Canada	46.7907	-71.3255	AA	CC	CT	AA	AA	CC	CC	TT	TT	GG	AA	CC	GG	AA	AG	TT	TT	AA	TT	TT	GG	TT	AG	AA	TT	AA	GG	CT	CT	AG	AA	CC	CC	CC	CC	GG	CC	AG	CC	GG	CC	AT
BPSF-012	1	Northeast_subsp_deltoides	Sainte-Foy	Québec	Canada	46.7908	-71.3255	AG	CT	TT	AA	AA	CT	CC	CT	TT	GG	AA	CC	AG	AG	GG	TT	TT	AA	TT	TT	AA	TT	AG	AA	GT	AA	GG	CT	CC	AG	AA	CC	GG	CC	CC	TG	CC	AA	CG	GG	CC	AT
BPSF-010	1	Northeast_subsp_deltoides	Sainte-Foy	Québec	Canada	46.7907	-71.3257	AG	CT	CT	AA	AA	CT	CC	TT	TT	AG	AA	CC	AA	AA	AG	TT	CT	AA	TT	CC	AG	CT	GG	AA	TT	CC	GG	TT	CC	GG	AA	TT	CG	CC	CT	TG	CC	AA	GG	GG	CC	AT
BPSF-009	1	Northeast_subsp_deltoides	Sainte-Foy	Québec	Canada	46.7907	-71.3258	AA	CT	CT	AA	AA	CC	CC	TT	TT	GG	AG	CC	AG	AA	GG	TT	TT	AA	TT	CC	GG	TT	NA	AA	TT	AA	GG	CT	CT	AA	AA	CC	CG	CC	CC	GG	CT	AA	CC	GG	CC	AT
BPSF-015	1	Northeast_subsp_deltoides	Sainte-Foy	Québec	Canada	46.7909	-71.3258	GG	CT	CT	AA	AA	CC	CC	CT	CT	AG	AA	CC	AA	GG	GG	TT	TT	AA	TT	CT	AA	CT	AG	AA	GT	AC	GG	TT	CC	AG	AA	CT	CG	CC	CC	TG	CC	AA	CG	GG	CC	AA
BPSF-014	1	.	Sainte-Foy	Québec	Canada	46.7908	-71.3259	AG	CC	CT	AA	AA	CT	CC	CC	TT	AG	AA	CT	AG	GG	AG	TT	CT	AA	TT	TT	AA	CT	AG	AA	TT	AC	GG	CC	CC	GG	AA	CC	CG	CC	CT	TG	CC	AG	CG	GG	CC	AA
BPSF-014	1	.	Sainte-Foy	Québec	Canada	46.7908	-71.3259	AG	CC	CT	AA	AA	CT	CC	CC	TT	AG	AA	CT	AG	GG	AG	TT	CT	AA	TT	TT	AA	CT	AG	AA	TT	AC	GG	CC	CC	GG	AA	CC	CG	CC	CT	TG	CC	AG	CG	GG	CC	AA
BPSF-008	1	Northeast_subsp_deltoides	Sainte-Foy	Québec	Canada	46.7906	-71.326	AA	CC	CT	AA	AA	CC	CC	TT	TT	GG	AA	CC	AG	AA	GG	TT	TT	AA	TT	CT	AG	TT	NA	AA	TT	AC	GG	CT	CC	AG	AA	CC	CG	CC	CC	GG	CC	AG	CC	GG	CC	AT
BPSF-018	1	Northeast_subsp_deltoides	Sainte-Foy	Québec	Canada	46.7913	-71.3262	GG	CC	TT	AA	AA	CT	CC	TT	TT	AA	AA	CC	AA	GG	GG	TT	CC	AA	TT	CC	GG	TT	NA	AA	TT	AC	GG	CT	CT	AG	AA	CC	GG	CC	CC	TG	CC	AG	GG	GG	CC	AT
BPSF-019	1	Northeast_subsp_deltoides	Sainte-Foy	Québec	Canada	46.7915	-71.3264	AG	CC	TT	AA	AA	CC	CC	TT	TT	GG	AA	CC	GG	AA	AG	TT	TT	AA	TT	CC	GG	TT	AA	AA	GT	CC	GG	TT	CT	AG	AA	CC	CG	CC	CT	TG	CC	AG	CG	GG	CC	AT
BPSF-020	1	.	Sainte-Foy	Québec	Canada	46.7915	-71.3264	GG	CT	CC	AA	AA	CC	CC	TT	TT	AG	AG	CC	AA	GG	GG	TT	CT	AA	TT	CC	GG	TT	AG	AA	GT	AC	AG	TT	CC	AA	AA	CC	CG	CC	TT	TT	CT	AA	CC	GG	CT	AA
BPSF-006	1	Northeast_subsp_deltoides	Sainte-Foy	Québec	Canada	46.7901	-71.3266	GG	CC	TT	AA	AA	CC	CC	TT	TT	GG	AA	CC	AG	AA	GG	TT	TT	AA	TT	CT	AA	TT	AG	AC	GT	AC	GG	TT	CT	AA	AA	CT	CG	CC	CC	GG	CC	AA	CG	AG	CT	AA
BPSF-021	1	.	Sainte-Foy	Québec	Canada	46.7918	-71.3269	GG	NA	CT	AA	AA	CT	CC	TT	TT	GG	AG	CC	AA	AG	GG	TT	CT	AA	TT	CT	GG	TT	AG	AA	TT	AC	AG	TT	CC	AG	AA	CT	CG	CC	TT	GG	CT	AG	CG	GG	CC	AT
BPSF-022	1	.	Sainte-Foy	Québec	Canada	46.7918	-71.3269	GG	CC	TT	AA	AA	CT	CC	CC	TT	GG	AA	CT	AA	AA	GG	TT	CT	AA	TT	TT	AG	CC	AA	AC	TT	AA	AG	CT	CT	AA	AA	CT	GG	CC	CC	TG	CC	AA	CG	AG	CC	AT
BPSF-023	1	.	Sainte-Foy	Québec	Canada	46.7919	-71.3271	AG	TT	CC	AA	AA	CT	CC	CC	TT	AA	AA	CT	AA	AG	GG	TT	TT	AA	TT	CT	AA	TT	NA	AA	GG	AA	GG	TT	CC	AG	AG	CC	CG	CC	CC	TT	CC	AA	GG	GG	CC	AT
BPSF-027	1	.	Sainte-Foy	Québec	Canada	46.7926	-71.3272	AG	CT	CT	AA	AA	CC	CC	TT	TT	AG	AG	CC	AG	AA	AG	TT	CT	AA	TT	CT	AG	TT	AG	AA	TT	AC	GG	CT	CT	AG	AA	CT	CG	CC	TT	GG	CT	AG	GG	GG	CC	AT
BPSF-026	1	.	Sainte-Foy	Québec	Canada	46.7922	-71.3276	GG	CC	TT	AA	AA	CT	CC	TT	TT	AG	AA	CC	AA	AA	AG	TT	CT	AA	TT	TT	AG	CC	AA	AC	TT	AC	AG	CT	CT	AG	AA	TT	GG	CC	CC	TT	CC	AA	CG	GG	CC	TT
BPSF-028	1	.	Sainte-Foy	Québec	Canada	46.7924	-71.3277	GG	CC	TT	AA	AA	CT	CC	CT	TT	AG	AG	CT	AG	AG	GG	TT	TT	AA	TT	CT	GG	CT	AG	AA	TT	AA	AG	TT	CT	AA	AA	CT	GG	CC	CC	TG	CT	AA	CC	AG	CC	AA
BPSF-029	1	.	Sainte-Foy	Québec	Canada	46.7925	-71.3279	AG	CC	CT	AA	AA	CC	CC	TT	TT	GG	AA	CC	AG	AA	GG	TT	TT	AG	TT	CT	AG	CT	AA	AC	GT	AC	GG	TT	CC	AA	AA	CT	CC	CC	CC	GG	CC	AA	CG	GG	CT	AA
BPSF-087	1	.	Sainte-Foy	Québec	Canada	46.7911	-71.3282	GG	CC	TT	AA	AA	CT	CC	CT	TT	GG	AG	CC	AG	AA	AG	TT	TT	AA	TT	TT	AA	TT	AG	AC	GT	AC	AG	TT	CT	AA	AA	CC	CG	CC	CC	TG	CT	AA	CC	GG	CC	AT
BPSF-086	1	.	Sainte-Foy	Québec	Canada	46.7912	-71.3283	GG	CC	TT	AA	AA	CC	CC	TT	TT	GG	AA	CC	AG	AA	AG	TT	TT	AA	TT	CT	AA	TT	AG	AA	TT	AC	AG	CT	CC	AA	AA	CT	GG	CC	CC	TG	CC	AG	CC	AG	CC	AA
BPSF-032	1	.	Sainte-Foy	Québec	Canada	46.7931	-71.3286	AG	CT	TT	AA	AA	CC	CC	TT	TT	AA	AG	CT	AG	GG	GG	TT	CC	AA	TT	CT	AG	CT	AG	AA	TT	AA	GG	TT	CC	AG	AA	TT	CC	CC	CT	TG	TT	GG	CG	GG	CC	AA
BPSF-033	1	.	Sainte-Foy	Québec	Canada	46.7932	-71.3288	AG	CC	CT	AA	AA	CC	CC	TT	TT	AG	AG	CT	AG	AG	GG	TT	CC	AA	TT	TT	AG	CT	AG	AA	TT	AA	AG	TT	CC	AG	AA	CT	CG	CC	CT	TG	CT	AG	CG	AG	CC	AA
BPSF-083	1	.	Sainte-Foy	Québec	Canada	46.7913	-71.3289	GG	CC	TT	AA	AA	TT	CC	CT	TT	AA	AG	CC	AG	GG	AG	TT	CT	AA	TT	TT	AA	CT	NA	AC	TT	AC	AA	CT	CT	AA	AG	CT	GG	CC	CC	TG	CT	AG	CC	GG	CT	AT
BPSF-084	1	.	Sainte-Foy	Québec	Canada	46.7911	-71.3289	GG	CC	TT	AA	AA	CT	CC	CC	TT	AG	AG	TT	AA	AA	GG	TT	CT	AA	TT	TT	GG	CT	AG	AC	TT	AA	AG	CT	CT	AG	AA	CT	GG	CC	CC	TG	CT	AA	CG	AG	CC	AA
BPSF-090	1	.	Sainte-Foy	Québec	Canada	46.7907	-71.329	GG	CC	TT	AA	AA	CT	CC	CT	TT	GG	AA	CC	AG	AG	GG	TT	TT	AA	TT	CT	AG	CT	AG	AA	GT	CC	GG	CC	CC	AG	AA	CC	CG	CC	CC	TG	CC	AA	CC	GG	CC	AA
BPSF-089	1	.	Sainte-Foy	Québec	Canada	46.7907	-71.329	AG	CC	CT	AA	AA	CC	CC	TT	CT	AG	AG	CC	AG	AA	GG	TT	CT	AA	TT	CT	AA	CT	AG	AC	TT	AC	GG	TT	CT	AG	AA	CT	CC	CC	CT	GG	CT	AA	CG	GG	CT	AA
BPSF-039	1	.	Sainte-Foy	Québec	Canada	46.7933	-71.329	AG	CC	TT	AA	AA	CT	CC	CT	TT	AG	AA	CT	AG	AG	GG	TT	CT	AA	TT	TT	AA	CT	AG	AA	TT	AC	GG	CT	CC	GG	AA	CC	CC	CC	CC	TG	CC	AG	GG	GG	CC	AT
BPSF-040	1	.	Sainte-Foy	Québec	Canada	46.7934	-71.3293	GG	CT	CT	AA	AA	CC	CC	TT	TT	AA	AA	CC	AA	AG	GG	TT	CT	AG	TT	TT	AG	TT	NA	AA	TT	AA	GG	TT	TT	AG	AA	CC	CG	CC	CT	GG	CC	AG	CG	GG	TT	AT
BPSF-092	1	.	Sainte-Foy	Québec	Canada	46.7904	-71.3294	GG	CT	CC	AA	AA	CT	CC	CT	CT	GG	AG	CC	AA	AG	GG	TT	CT	AA	TT	CT	AA	TT	AG	AA	TT	AC	GG	TT	CC	AA	AA	TT	CG	CC	TT	TG	CT	AA	CG	GG	CT	AT
BPSF-041	1	.	Sainte-Foy	Québec	Canada	46.7933	-71.3294	AG	CC	CT	AA	AA	CC	CC	TT	CT	GG	AG	CC	AA	AA	GG	TT	TT	AA	TT	TT	AG	TT	NA	AA	TT	CC	GG	TT	CT	AA	AA	CT	CC	CC	CT	TG	TT	GG	GG	GG	CC	TT
BPSF-036	1	.	Sainte-Foy	Québec	Canada	46.7941	-71.3297	GG	TT	CT	AA	AA	CT	CC	TT	TT	AG	AA	CC	AA	AA	AG	TT	CT	AA	TT	CT	AG	CT	GG	AC	TT	CC	GG	CT	CC	GG	AA	CT	CG	CC	CC	TG	CC	AG	GG	GG	CT	AT
BPSF-035	1	.	Sainte-Foy	Québec	Canada	46.7941	-71.3298	AG	CT	TT	AA	AA	CT	CC	TT	TT	AA	AA	CC	AA	AG	GG	TT	TT	AA	TT	CT	AA	TT	AG	AA	TT	CC	AG	CT	CC	GG	AA	CT	CC	CC	CT	TT	CC	AG	GG	GG	CC	AT
BPSF-093	1	.	Sainte-Foy	Québec	Canada	46.7904	-71.3298	AG	CC	CT	AA	AA	CC	CC	TT	TT	GG	AA	CC	AG	AA	GG	TT	CT	AG	TT	CT	AG	CT	AA	AA	GT	CC	GG	TT	CC	AG	AA	CT	CG	CC	CT	GG	CC	AA	CG	AG	CT	AA
BPSF-042	1	.	Sainte-Foy	Québec	Canada	46.7928	-71.3299	AG	CT	TT	AA	AA	CC	CC	TT	CT	AG	AG	CT	AA	AA	AG	TT	CT	AA	TT	TT	GG	TT	AG	AA	TT	CC	AG	TT	CC	GG	AA	CT	CC	CC	CT	TG	CT	AG	CG	AG	CC	AA
BPSF-043	1	.	Sainte-Foy	Québec	Canada	46.7928	-71.33	AG	CT	CT	AA	AA	CC	CC	TT	CT	AG	AA	CT	AA	GG	AG	TT	CT	AA	TT	TT	AA	CT	AG	AA	TT	CC	AG	TT	CC	AG	AA	CT	CC	CC	CC	TT	CT	GG	CC	AG	CC	AT
PED_11_QC-1040	1	.	Sainte-Hélène-de-Chester	Québec	Canada	46.0029	-71.6449	AG	TT	TT	AG	AA	CT	CC	TT	CT	AG	AA	CT	AG	GG	GG	TT	CC	AA	TT	CC	AA	TT	NA	AA	TG	CC	AG	TT	CC	GG	AA	TT	GG	CC	TT	NA	CT	AG	CG	NA	CT	AA
PED_11_QC-1066	1	.	Sainte-Justine-de-Newton	Québec	Canada	45.378	-74.4326	GG	CC	TT	AA	AA	CT	CC	TT	TT	GG	AA	CT	GG	GG	GG	TT	CT	AA	TT	CC	AG	CC	NA	AA	TT	CC	AG	CT	TT	NA	AA	CC	CC	CC	CT	TT	CC	AG	CG	GG	CT	AA
PED_11_QC-1139	1	.	Sainte-Sophie	Québec	Canada	45.7774	-73.9646	AG	CC	TT	AA	AA	CC	CC	CT	TT	AG	AA	CC	AA	GG	AG	TT	CT	AA	TT	CT	AA	TT	NA	AA	TG	CC	GG	TT	CT	AA	AA	CC	CG	CC	TT	TG	CC	AA	CC	AG	CT	AA
PED_11_QC-1076	1	.	Saint-Eugène	Québec	Canada	45.7725	-72.6911	AG	TT	TT	AA	AA	CT	CC	TT	TT	AG	AA	CC	AA	AG	GG	TT	CT	AA	TT	NA	AA	CT	NA	AA	TT	CC	AG	CC	CC	AA	AG	TT	GG	CC	CC	TG	CC	AA	CG	GG	CT	TT
PED_11_QC-1031	1	.	Saint-Ferdinant	Québec	Canada	46.0974	-71.5542	GG	CT	CT	AA	AA	CC	CC	TT	TT	GG	AA	CC	AG	AG	GG	TT	CT	AA	TT	CT	GG	TT	NA	AA	TT	CC	GG	TT	CT	GG	AA	NA	CG	CC	CT	TG	CT	AA	GG	AG	CC	AA
PED_11_QC-1030	1	.	Saint-Ferdinant	Québec	Canada	46.1017	-71.5243	GG	TT	CT	AA	AA	CT	CC	CT	CT	AG	AG	CC	AG	GG	GG	TT	CC	AA	TT	CT	AG	TT	NA	AA	TT	CC	AA	CT	CC	GG	AA	CC	GG	CC	TT	TG	CT	AG	CG	GG	CT	AA
PED_11_QC-1092	1	.	Saint-Georges	Québec	Canada	46.1028	-70.6637	AG	CC	TT	AA	AA	CC	CC	TT	TT	AA	AG	CC	AA	AG	AG	TT	CT	AA	TT	CC	AG	CT	NA	AA	TT	CC	AA	TT	CC	AG	AG	TT	CC	CC	CT	TT	CT	AA	GG	GG	CT	AT
PED_11_QC-1050	1	.	Saint-Georges-de-Clarenceville	Québec	Canada	45.0391	-73.2051	GG	CT	CT	AA	AA	TT	CC	CT	TT	GG	AA	CC	AG	AA	AG	TT	CC	AA	TT	CC	AG	TT	NA	AC	TG	AC	AG	TT	CT	AA	AA	CT	CG	CC	CC	TT	CC	AG	GG	AG	TT	AA
PED_11_QC-1046	1	.	Saint-Jean-sur-Richelieu	Québec	Canada	45.3412	-73.2886	GG	CT	CT	AA	AA	CC	CC	CT	CT	AA	AA	CC	AA	GG	GG	TT	CT	AA	TT	CC	AA	TT	NA	NA	TT	NA	AA	NA	CT	AG	AA	CT	CG	CC	CC	TT	CT	AA	GG	GG	TT	AA
PED_11_QC-1048	1	.	Saint-Jean-sur-Richelieu	Québec	Canada	45.3562	-73.2627	AG	TT	CT	AA	AA	CC	CC	TT	TT	AG	AG	CT	AG	GG	GG	TT	TT	AA	TT	CT	AG	TT	NA	AA	TG	AC	GG	TT	CC	AA	AA	TT	CC	CC	CC	TT	TT	AA	GG	GG	CT	AT
PED_11_US_VT-1120	1	.	Saint-Johnsbury	Vermont	USA	44.4116	-72.0169	GG	CT	TT	AA	AA	CT	CC	CT	TT	AG	AA	CC	AG	GG	GG	GT	CC	AA	TT	CT	AG	CC	AG	AA	GT	CC	AG	TT	CC	NA	AG	CT	CG	CC	TT	TT	CT	AA	CG	GG	CT	AA
PED_11_QC-1038	1	.	Saint-Rémi-de-Tingwick	Québec	Canada	45.9087	-71.7743	AA	CT	CT	AA	AA	TT	CC	CT	TT	AG	AG	CC	AG	GG	GG	TT	TT	AA	TT	CC	AG	TT	NA	AC	GG	CC	AG	CT	CT	AA	AA	NA	CG	CC	CT	TT	CT	AG	CG	AA	TT	AT
PED_11_QC-1058	1	.	Salaberry-de-Valleyfield	Québec	Canada	45.2412	-74.1281	AG	CT	CT	AA	AA	TT	CC	CT	TT	AA	AG	CT	AG	GG	AG	TT	CC	AA	TT	CC	AA	CT	NA	AC	TT	AA	GG	TT	CC	GG	AA	CC	GG	CC	TT	TT	TT	GG	CC	GG	TT	AA
PED_11_QC-1059	1	.	Salaberry-de-Valleyfield	Québec	Canada	45.2345	-74.1137	AG	TT	CT	AA	AA	CC	CC	CT	TT	AG	AG	CT	AG	AA	GG	GG	TT	AA	TT	CT	AG	TT	NA	AA	TT	AA	GG	TT	CC	AG	AA	CT	CG	CC	CT	TG	TT	AA	CG	GG	CT	AA
E9545-12	1	.	Salen	South Dakota	USA	43.7241	-97.389	GG	CC	TT	AA	AA	CC	CC	TT	TT	GG	AA	CC	AA	AG	GG	GT	CT	AA	TT	CC	AA	TT	AA	CC	TT	AC	GG	TT	CC	AA	AA	CT	GG	CC	CT	TT	CT	AA	GG	GG	TT	AT
E9545-24	1	.	Salen	South Dakota	USA	43.7241	-97.389	AG	CT	TT	AA	AA	CC	CC	TT	TT	AA	AG	CC	AG	AG	GG	GT	CT	AG	TT	CC	AA	CT	AA	AC	GT	AC	GG	TT	CC	AA	AA	CT	CG	CC	TT	TT	TT	AA	GG	GG	TT	AA
SPC-01	1	.	Sandy point park	Alberta	Canada	50.72	-110.275	AA	CT	TT	AA	AA	CT	CC	TT	TT	AG	GG	CC	AA	GG	GG	GT	TT	AG	TT	CT	AG	TT	AG	CC	GT	AA	AG	TT	CC	AG	AA	CT	CG	CC	CT	TT	TT	AA	GG	GG	TT	AT
SL-04_Sask	1	.	Sask. Landing Prov. Park	Saskatchewan	Canada	50.5951	-107.808	AG	CC	TT	AG	AA	CT	CC	TT	TT	AG	AG	CC	AA	GG	GG	TT	CT	AG	TT	CC	AA	TT	AA	CC	GT	AA	GG	TT	CC	AG	AA	CT	CG	CC	TT	TT	TT	AA	GG	GG	TT	AA
SL-01_Sask	1	.	Sask. Landing Prov. Park	Saskatchewan	Canada	50.5951	-107.808	AA	CT	TT	AG	AA	CT	CC	TT	TT	AG	AG	CC	AA	GG	GG	GT	CT	AG	TT	CC	AA	TT	AG	CC	TT	CC	AG	TT	CT	AA	AA	CT	CC	CC	CT	TT	TT	AA	GG	GG	TT	AT
SL-02_Sask	1	.	Sask. Landing Prov. Park	Saskatchewan	Canada	50.5951	-107.808	AA	TT	TT	AA	AA	CC	CC	TT	TT	AG	GG	CC	AA	AG	GG	TT	CC	AA	TT	CC	AA	TT	AG	CC	GT	AA	GG	TT	CC	AA	AA	CC	CG	CC	TT	TT	TT	AA	GG	AG	TT	AA
SL-03_Sask	1	.	Sask. Landing Prov. Park	Saskatchewan	Canada	50.5951	-107.808	AA	TT	TT	AA	AA	CC	CC	TT	TT	AG	GG	CC	AA	GG	GG	GT	CT	AA	TT	CC	AA	TT	AG	CC	GG	AA	GG	TT	CC	AA	AA	CT	CG	CC	CT	TT	TT	AA	GG	AG	TT	AA
SL-05_Sask	1	.	Sask. Landing Prov. Park	Saskatchewan	Canada	50.5951	-107.808	AG	CT	TT	AA	AA	CC	CC	TT	TT	AA	GG	CC	AA	AG	GG	GG	CT	AG	TT	CT	AA	TT	AG	CC	GG	AC	AG	TT	CC	AG	AA	CT	CG	CC	TT	TT	TT	AA	GG	GG	TT	AT
SL-06_Sask	1	.	Sask. Landing Prov. Park	Saskatchewan	Canada	50.5951	-107.808	GG	CT	TT	AA	AA	CT	CC	TT	TT	AA	GG	CC	AA	GG	GG	GT	CT	AA	TT	CC	AA	TT	AG	CC	GT	AA	AA	TT	CC	AG	AA	CT	CC	CC	CT	TT	TT	AA	GG	GG	TT	AT
SL-07_Sask	1	.	Sask. Landing Prov. Park	Saskatchewan	Canada	50.5951	-107.808	AG	TT	TT	AA	AA	CC	CC	TT	TT	AG	AG	CC	AA	GG	GG	GT	TT	AA	TT	CT	AG	TT	AG	CC	GT	AC	GG	TT	CC	AA	AA	CC	CG	CC	TT	TT	TT	AA	GG	GG	TT	AA
SL-08_Sask	1	.	Sask. Landing Prov. Park	Saskatchewan	Canada	50.5951	-107.808	AA	TT	TT	AG	AA	CC	CC	TT	TT	AG	AA	CC	AA	GG	GG	TT	TT	AG	TT	CC	AG	TT	AG	CC	GT	CC	AG	TT	CC	AA	AA	CT	CG	CC	TT	TT	TT	AA	GG	GG	TT	AT
SL-09_Sask	1	.	Sask. Landing Prov. Park	Saskatchewan	Canada	50.5951	-107.808	AA	CT	TT	AA	AA	CC	CC	TT	TT	GG	GG	CC	AA	GG	GG	TT	CT	AA	TT	CC	AA	TT	AG	CC	GT	AC	AG	TT	CC	AA	AA	CT	CG	CC	TT	TT	TT	AG	GG	GG	TT	AT
SL-10_Sask	1	.	Sask. Landing Prov. Park	Saskatchewan	Canada	50.5951	-107.808	AA	CT	TT	AA	AA	CT	CC	TT	TT	AG	GG	CC	AA	GG	GG	GG	CC	GG	TT	CT	AA	TT	AG	CC	GT	AC	AG	TT	CC	AG	AA	TT	CG	CC	TT	TT	TT	AA	GG	GG	TT	AT
SL-13_Sask	1	.	Sask. Landing Prov. Park	Saskatchewan	Canada	50.5951	-107.808	AG	TT	TT	GG	AA	CC	CC	TT	TT	GG	AG	CC	AA	AG	GG	GT	CT	GG	TT	CT	AG	TT	AG	CC	TT	AA	AG	TT	CC	AA	AA	TT	CC	CC	TT	TT	TT	AA	GG	GG	TT	TT
SL-15_Sask	1	.	Sask. Landing Prov. Park	Saskatchewan	Canada	50.5951	-107.808	AG	CT	TT	GG	AA	CC	CC	TT	TT	GG	GG	CT	AA	GG	GG	GT	CT	GG	TT	CT	AG	TT	AG	CC	GT	AC	AG	TT	CT	GG	AA	CC	CC	CC	CT	TT	TT	AG	GG	GG	TT	AT
SL-01	1	.	Saskatchewan Landing	Saskatchewan	Canada	50.6575	-108.003	AA	CT	TT	AA	AA	CT	CC	TT	TT	AG	AG	CT	AA	AG	GG	TT	TT	AG	TT	CC	AA	TT	AG	CC	TT	AA	GG	CT	CC	AA	AA	CC	CG	CC	CC	TT	TT	AA	GG	GG	TT	AT
SL-02	1	.	Saskatchewan Landing	Saskatchewan	Canada	50.6575	-108.003	AA	CT	TT	AA	AA	CC	CC	CT	TT	AG	AG	CC	AA	AG	GG	TT	CT	GG	TT	CC	AA	CT	AG	CC	TT	AC	AG	TT	CC	AA	AA	CT	CG	CC	CT	TT	TT	AA	GG	GG	TT	AA
SL-03	1	.	Saskatchewan Landing	Saskatchewan	Canada	50.6575	-108.003	AA	TT	TT	AA	AA	CC	CC	CT	TT	AA	AG	CC	AA	AG	GG	GT	CC	AA	TT	CC	AA	CT	AG	CC	TG	AC	GG	TT	CC	AA	AA	CT	CC	CC	TT	TT	TT	AA	GG	GG	TT	AA
SL-04	1	.	Saskatchewan Landing	Saskatchewan	Canada	50.6575	-108.003	AA	TT	TT	AA	AA	CT	CC	CT	TT	AG	AG	CC	AA	AG	GG	GT	CC	AA	TT	CT	AA	CT	NA	CC	TT	CC	AG	TT	CC	AA	AA	TT	CC	CC	TT	TT	TT	AA	GG	GG	TT	AA
SL-05	1	.	Saskatchewan Landing	Saskatchewan	Canada	50.6575	-108.003	AG	TT	TT	AA	AA	CT	CC	TT	TT	AA	AA	CC	AA	GG	GG	GT	TT	GG	TT	CC	AA	TT	NA	CC	TT	AC	GG	TT	CT	AG	AA	TT	GG	CC	CT	TT	TT	AA	GG	GG	TT	AA
SL-06	1	.	Saskatchewan Landing	Saskatchewan	Canada	50.6575	-108.003	AG	TT	TT	AG	AA	CC	CC	TT	TT	AA	AG	CC	AA	GG	GG	GT	TT	GG	TT	CT	AA	CT	NA	CC	TT	CC	GG	TT	CC	GG	AA	TT	GG	CC	TT	TT	TT	AA	GG	GG	TT	AA
SL-07	1	.	Saskatchewan Landing	Saskatchewan	Canada	50.6575	-108.003	AA	CC	TT	AA	AA	CT	CC	TT	TT	AA	AG	CT	AA	GG	GG	GT	TT	GG	TT	CC	AA	TT	AG	CC	TT	AC	GG	TT	CT	GG	AA	CT	CG	CC	TT	TT	TT	AA	GG	GG	TT	TT
SL-08	1	.	Saskatchewan Landing	Saskatchewan	Canada	50.6575	-108.003	AA	TT	TT	AG	AA	CC	CC	TT	TT	AG	AG	CC	AA	AG	GG	GT	CC	AG	TT	CT	AA	CT	NA	CC	TT	CC	GG	TT	CT	AG	AA	TT	CG	CC	TT	TT	TT	AA	GG	GG	TT	AA
QFA-080	1	.	Saskatoon	Saskatchewan	Canada	52.1167	-106.633	AG	TT	TT	AA	AA	CC	CC	TT	TT	AG	AG	CC	AA	AG	GG	GT	TT	AG	TT	CT	AA	CT	AG	CC	TT	CC	AG	TT	CC	AA	AA	CT	CG	CC	CC	TT	TT	AA	GG	GG	TT	TT
SCA-085	1	.	Scandia	Alberta	Canada	50.2809	-112.044	AG	CT	TT	AA	AA	CC	CC	TT	TT	AA	AG	CC	AA	AG	GG	GT	TT	AA	TT	TT	AA	TT	AG	CC	TT	CC	GG	TT	CC	AG	AA	TT	CG	CC	CC	TT	TT	AA	GG	AG	TT	AT
PED_11_US_VT-1109	1	.	Shelburn Point	Vermont	USA	44.4254	-73.2519	AG	CC	CT	AA	AA	CC	CC	TT	TT	AG	AG	CC	GG	GG	GG	TT	CT	AA	TT	TT	AG	TT	AG	AA	TT	CC	GG	TT	CC	AA	AA	TT	CG	CC	CT	TT	TT	AG	CG	GG	TT	AT
PE_D_07_SHE_02-0539	1	.	Sherbrooke	Québec	Canada	45.3883	-71.8753	GG	CC	TT	AA	AA	CT	CC	TT	TT	GG	AG	CC	AA	GG	GG	TT	CC	AA	TT	TT	AG	TT	NA	AA	GG	NA	GG	TT	CC	AA	AA	TT	GG	NA	TT	TT	CT	AA	GG	GG	TT	AA
PE_D_07_SHE_02-0540	1	.	Sherbrooke	Québec	Canada	45.3883	-71.8753	GG	CC	TT	AA	AA	CT	CC	TT	TT	AG	AG	CT	AA	AG	GG	GT	CT	AA	TT	CT	GG	TT	GG	AA	GT	AA	GG	TT	CC	AA	GG	TT	CG	CC	TT	TT	CT	AA	GG	GG	CT	AA
PED_12_US_MN-34-52	1	.	Sherburne	Minnesota	USA	45.4645	-93.7299	AA	CT	TT	AA	AA	TT	CC	TT	CT	AA	GG	CC	AA	GG	GG	GT	CT	AA	TT	CC	AA	TT	NA	AC	TT	CC	AA	TT	CT	AA	AA	CT	GG	CC	CT	TT	TT	AA	GG	GG	TT	AA
PED_12_US_MN-35-39	1	.	Sherburne	Minnesota	USA	45.4645	-93.7299	AA	CT	CT	AA	AA	TT	CT	TT	TT	AA	AG	CC	AG	GG	GG	TT	TT	AA	TT	CT	AG	CT	NA	AA	TT	AC	AA	TT	CT	AA	AA	TT	CC	CT	CT	TT	TT	AA	GG	GG	TT	AA
PED_12_US_MN-38-60	1	.	Sherburne	Minnesota	USA	45.4645	-93.7299	GG	TT	TT	AA	AA	CC	CC	TT	TT	AG	GG	CC	AG	GG	GG	TT	CT	AA	TT	TT	AG	TT	NA	CC	TT	CC	GG	TT	CC	AG	AG	CT	CG	CC	CT	TT	TT	AA	GG	GG	TT	AA
PED_12_US_MN-39-38	1	.	Sherburne	Minnesota	USA	45.4645	-93.7299	GG	CT	CT	AA	AA	CC	CC	TT	TT	AG	GG	CT	AA	GG	GG	GT	CC	AA	TT	CT	AG	TT	NA	AC	GG	AA	AG	TT	CT	AG	AA	CT	GG	CC	CT	TT	TT	AG	GG	GG	TT	AA
PED_12_US_MN-41-01	1	.	Sherburne	Minnesota	USA	45.4645	-93.7299	AA	CT	CT	AA	AA	CT	CC	CT	TT	AG	AG	CC	AG	GG	GG	TT	CT	AG	TT	CC	AA	TT	NA	CC	TT	AA	AG	TT	CT	AA	AA	CT	CG	CC	CT	TT	NA	AG	GG	GG	CT	AT
POPLAR_NI-201-002	1	.	Sherwood	Wisconsin	USA	44.1667	-88.25	AG	CT	CC	NA	AA	CT	CC	CC	CT	AG	AG	CT	GG	AG	GG	GT	TT	AA	TT	CC	AG	TT	NA	AC	TT	AC	AG	CT	TT	AA	AA	TT	GG	CC	CC	TT	NA	AA	GG	GG	TT	AT
PED_11_US_VT-1111	1	.	Shoreham	Vermont	USA	43.9034	-73.3755	GG	CT	TT	AA	AA	TT	CC	TT	TT	AG	AG	CC	AA	AG	AG	TT	CC	AA	TT	TT	AA	TT	AG	AA	GT	CC	AG	CT	TT	AG	AA	CC	CC	CC	CT	TT	TT	AA	CC	GG	TT	AA
PED_12_US_MN-75-56	1	.	Sibley	Minnesota	USA	44.5502	-94.1514	AG	CT	TT	AA	AA	TT	CC	CT	CT	GG	AG	CC	AG	GG	GG	GT	CT	AG	TT	CT	AG	TT	NA	AC	TT	AA	AG	TT	CT	AA	AG	TT	CG	CC	CT	TG	CT	AG	GG	GG	TT	NA
E9549-14	1	.	Sinai	South Dakota	USA	44.2444	-97.0409	AG	TT	TT	AG	AA	CT	CC	CC	TT	AA	GG	CC	AA	GG	GG	TT	TT	AG	TT	CT	AA	TT	AG	AC	GG	AC	GG	TT	CT	AG	AA	CT	CC	CC	TT	TT	TT	AA	GG	GG	TT	AA
E9549-34	1	.	Sinai	South Dakota	USA	44.2444	-97.0409	AA	TT	TT	AG	AA	CC	CC	TT	TT	AG	AA	CC	AA	GG	GG	TT	TT	AG	TT	CC	AG	TT	AG	CC	GT	AA	AG	TT	CC	AA	AA	CT	CC	CC	TT	TT	TT	AA	GG	GG	TT	AT
PED_11_QC-1074	1	.	Sorel-Tracy	Québec	Canada	45.9935	-73.1476	GG	CC	TT	AA	AA	CC	CC	TT	CT	AG	AG	CT	AG	GG	AG	TT	CC	AA	TT	CT	AG	TT	NA	AC	TT	CC	AG	CT	CC	AG	AA	CT	CC	CC	CT	TT	CT	AG	CG	GG	CT	AT
E9553-35	1	.	South Shore	South Dakota	USA	45.1058	-96.9287	AA	CT	TT	AA	AA	CT	CC	TT	TT	AG	AG	CC	AG	GG	GG	GT	CT	AA	TT	CC	AA	CT	NA	CC	GT	CC	AA	TT	CC	AG	AA	CT	CG	CC	TT	TT	TT	AA	GG	GG	TT	AA
E9553-18	1	.	South Shore	South Dakota	USA	45.1058	-96.9287	AA	TT	TT	AA	AA	CT	CC	CT	TT	AG	AG	CC	AG	GG	GG	TT	TT	AA	TT	CT	AA	TT	AG	CC	GT	AC	AG	TT	CC	AG	AA	TT	CG	CC	TT	TT	TT	AG	GG	AG	TT	AA
DL2-02	1	Northeast_subsp_deltoides	St. Germain	Québec	Canada	47.5972	-69.7736	GG	CT	CT	AA	AA	CT	CC	TT	TT	AG	AA	CC	AA	AG	GG	TT	TT	AA	TT	TT	AA	CT	AG	AA	TT	AA	AG	TT	CC	GG	AA	CT	CG	CC	CT	TT	CT	AA	CG	GG	CC	AA
DL2-08	1	.	St. Roch sur Richelieu	Québec	Canada	45.886	-73.1569	GG	CC	CC	AG	AA	CC	CC	TT	TT	GG	AA	CC	AA	GG	GG	TT	CT	AA	TT	CT	GG	TT	AG	AC	TT	CC	GG	TT	CC	AG	AA	TT	GG	CC	TT	TT	CC	AA	GG	GG	TT	AA
DL2-09	1	.	St. Roch sur Richelieu	Québec	Canada	45.886	-73.1569	GG	CT	TT	AA	AA	CT	CC	TT	TT	GG	AG	CT	AG	GG	AG	TT	TT	AA	TT	TT	AG	CT	AG	AA	TT	AA	AG	TT	CC	GG	AA	TT	GG	CC	CC	TG	CT	AG	CG	GG	TT	AA
PED-1253	1	.	St-Amable	Québec	Canada	45.6293	-73.338	AA	CT	CT	AA	AA	CT	CC	TT	TT	AG	AA	CC	AG	GG	GG	TT	CT	AA	TT	TT	AG	TT	AG	AC	TG	AA	AG	CT	CC	AG	AA	CT	GG	CC	CT	TT	CC	AG	CG	GG	CT	AA
QFA-106	1	.	St-Antoine de Tilly	Québec	Canada	46.6403	-71.6375	GG	CT	TT	AA	AA	CT	CC	TT	TT	AG	AG	TT	AG	GG	GG	TT	CT	AA	TT	TT	AG	CT	GG	AA	TT	CC	AG	TT	CC	AG	AA	NA	CG	CC	CT	TT	NA	AA	CC	GG	CT	AT
PED-1278	1	.	Starkville and Columbus MS	Mississipi	USA	33.4775	-88.5286	AG	CT	TT	NA	AA	CT	CT	TT	TT	GG	GG	CC	AA	AA	GG	TT	TT	GG	TT	CT	AG	NA	AG	AA	TT	CC	AG	TT	CC	AG	AG	TT	CC	CT	TT	TT	TT	GG	CC	AG	TT	AA
PED-1279	1	South_subsp_deltoides	Starkville and Columbus MS	Mississipi	USA	33.4794	-88.557	AG	CT	TT	AG	AA	CC	TT	TT	TT	GG	GG	CC	AA	GG	GG	TT	TT	AA	CT	CC	AA	TT	NA	AA	TG	CC	AG	TT	CT	AG	AG	TT	CC	TT	TT	TT	TT	GG	CC	AG	TT	AA
PED-1281	1	.	Starkville and Columbus MS	Mississipi	USA	33.4803	-88.6071	GG	CC	TT	AA	AA	TT	CT	CT	TT	AG	AG	CC	AG	NA	GG	GT	TT	AA	TT	CC	AG	NA	NA	AA	TG	NA	AA	TT	CT	AA	AG	TT	CC	CT	TT	TT	CT	AG	CC	AA	TT	AT
PED-1282	1	South_subsp_deltoides	Starkville and Columbus MS	Mississipi	USA	33.4981	-88.7485	AG	CT	TT	NA	AA	CC	TT	TT	TT	GG	GG	CC	AA	GG	GG	GT	CC	AG	TT	CC	AA	TT	AG	AA	TT	CC	AG	TT	CC	AG	GG	TT	CG	TT	TT	TT	TT	AG	CC	AG	CT	AA
PED-1283	1	South_subsp_deltoides	Starkville and Columbus MS	Mississipi	USA	33.4837	-88.7827	GG	CC	TT	AG	AA	CC	CT	TT	TT	GG	GG	CC	AA	GG	GG	TT	TT	AA	TT	CT	GG	TT	AG	AC	TT	CC	AG	TT	CT	AA	GG	TT	CC	CT	CT	TT	TT	AA	CC	AG	TT	AT
PED-1284	1	.	Starkville and Columbus MS	Mississipi	USA	33.4837	-88.7827	AG	CC	TT	AG	AA	CT	TT	TT	CT	AG	AG	CC	AG	GG	GG	TT	CT	AA	TT	TT	AA	CT	AG	AA	TT	CC	AG	TT	CC	AA	GG	TT	CC	TT	TT	TT	CT	AG	CC	AG	TT	AT
PED-1251	1	.	St-Damien	Québec	Canada	46.3302	-73	GG	CT	TT	AA	AA	CC	CC	CT	TT	AG	AG	CC	AA	GG	AG	TT	TT	AA	TT	CT	AG	TT	AG	AA	TT	CC	AG	CT	CC	GG	AG	CT	CG	CC	CT	TT	CT	AA	CG	GG	TT	AT
PED_12_US_MN-44-59	1	.	Stearns	Minnesota	USA	45.5845	-94.5866	GG	CT	TT	AA	AA	TT	CC	TT	CT	AA	AA	CC	AA	AG	GG	GT	TT	AA	TT	CT	AG	TT	NA	AC	TT	AC	AG	TT	CT	AG	AA	CT	GG	CC	CT	TT	CT	AG	CG	GG	TT	AT
POPLAR_NI-189-002	1	.	Stillwater	Minnesota	USA	45.0833	-92.75	AA	CT	CT	AG	AA	CC	CC	TT	TT	AG	AG	CC	AA	GG	GG	TT	TT	GG	TT	CT	AA	TT	NA	AC	TG	CC	AG	TT	CT	AA	AA	TT	CC	CC	TT	TT	TT	AG	GG	GG	TT	AA
PED_11_QC-1085	1	.	Stoneclife	Ontario	Canada	46.2134	-77.9107	GG	CT	CT	AA	AA	CT	CC	TT	CT	AA	AG	CT	AA	GG	AG	TT	TT	AA	TT	CT	GG	CT	NA	AC	TT	CC	AG	CT	CT	AA	AG	CC	CG	CC	TT	TT	TT	AG	CG	GG	TT	AT
POPLAR_NI-173-003	1	.	Strom	Minnesota	USA	46.5833	-94.6667	GG	CT	NA	AA	AA	CT	CC	CC	TT	AG	AG	CC	AG	GG	GG	TT	CT	AA	TT	TT	GG	TT	NA	AC	TT	AC	AG	TT	CC	GG	AA	CC	CG	CC	CT	TG	TT	AG	GG	AG	TT	AA
POPLAR_NI-231-048	1	.	Strom	Minnesota	USA	44.6	-92.6167	GG	CT	TT	AA	AA	CC	CC	CT	CT	GG	AG	CC	AG	GG	GG	GT	CT	AA	TT	CT	AG	CT	NA	AC	TG	AC	GG	TT	CC	AA	AA	CT	GG	CC	TT	TT	CT	AA	CC	GG	CT	AA
POPLAR_NI-M176-003	1	.	Strom	Minnesota	USA	46.5833	-94.6667	AA	CT	TT	AA	AA	CT	CC	TT	TT	GG	AG	CC	AG	AG	GG	GT	CT	AG	TT	TT	AA	TT	NA	CC	TG	AA	AG	TT	TT	AA	AA	CT	CC	CC	CT	TT	TT	AG	GG	GG	TT	AT
POPLAR_NI-M231-129	1	.	Strom	Minnesota	USA	44.6	-92.6167	AG	CT	TT	AA	AA	CC	CC	TT	TT	AG	AG	CC	AA	GG	GG	TT	CT	AA	TT	TT	AG	TT	NA	AC	TT	CC	GG	CT	CC	AA	AA	CC	CG	CC	TT	TT	TT	AG	CG	GG	TT	AT
POPLAR_NI-020-086	1	.	Sunshine	Louisiana	USA	30.2667	-91.1	AG	CT	TT	GG	AA	CT	CT	TT	CT	GG	GG	CC	AG	GG	GG	GT	TT	AA	CT	CT	GG	NA	NA	AA	TG	CC	GG	CT	CC	AG	GG	TT	CC	NA	TT	TT	TT	AA	CC	NA	TT	NA
POPLAR_NI-H191-022	1	.	Swanton	Ohio	USA	41.5	-83.8333	AA	CC	CT	AA	AA	TT	CC	TT	CT	AG	GG	CC	AA	GG	GG	TT	TT	AG	TT	CT	AG	TT	NA	AA	TT	CC	AG	CT	CC	AG	AA	CC	CG	CC	CT	TT	TT	AA	CG	AG	TT	AT
POPLAR_NI-H191-027	1	.	Swanton	Ohio	USA	41.5	-83.8333	AG	CC	TT	AG	AA	TT	CC	TT	CT	AG	AG	CC	AG	AG	GG	TT	CT	AA	TT	TT	AA	TT	NA	AC	TT	AC	AG	TT	CC	AA	AA	TT	CG	CC	CT	TT	CT	AA	CC	GG	TT	AA
POPLAR_NI-H191-217	1	.	Swanton	Ohio	USA	41.5	-83.8333	AG	CC	TT	AG	AA	CC	CC	CT	CT	AA	AG	CC	AA	AG	GG	TT	TT	AA	TT	TT	AA	TT	NA	AA	TG	CC	GG	TT	NA	AG	AA	CT	GG	CC	CT	TT	CT	AG	CG	GG	TT	AT
QFA-079	1	.	Swift Current	Saskatchewan	Canada	50.6667	-107.8	AA	CC	TT	AA	AA	CC	CC	TT	TT	GG	AA	CC	AA	GG	GG	GT	TT	AA	TT	CC	AA	TT	AG	CC	TT	CC	AA	TT	CT	GG	AA	TT	CC	CC	TT	TT	TT	AA	GG	GG	TT	AT
PED_11_US_NY-1129	1	.	Syracuse	New York	USA	43.1516	-76.1272	GG	CT	TT	AG	AA	CC	CC	CT	TT	AA	GG	CC	AG	GG	GG	GT	TT	AG	TT	CT	AA	CT	AG	CC	TT	CC	AG	TT	CT	AG	AA	CT	CG	CC	CC	TT	TT	AA	CC	GG	CT	AA
TAB-81-01	1	.	Taber	Alberta	Canada	49.7519	-112.172	AA	CC	TT	AA	AA	CC	CC	TT	TT	AA	AG	CC	AG	AG	GG	GT	TT	GG	TT	CC	AA	TT	AG	CC	TT	AC	AG	TT	CC	NA	AA	CC	CC	CC	TT	TT	TT	AA	GG	GG	TT	TT
TAB-80-01	1	.	Taber	Alberta	Canada	49.8118	-112.17	AG	TT	TT	AG	AA	CC	CC	TT	TT	AA	GG	CC	AA	GG	GG	TT	TT	AG	TT	CT	AA	NA	AG	CC	GG	AA	AA	TT	CC	NA	AA	CC	CG	CC	TT	TT	TT	AA	GG	AG	TT	TT
TAB-78-01	1	.	Taber	Alberta	Canada	49.813	-112.17	AA	TT	TT	AA	AA	CC	CC	TT	TT	AA	GG	CC	AA	GG	GG	TT	CT	AA	TT	CC	AA	NA	AG	CC	TT	AC	AG	TT	CC	NA	AA	CT	CG	CC	CT	TT	TT	AA	GG	GG	TT	AT
TAB-77	1	.	Taber	Alberta	Canada	49.8115	-112.169	AG	CC	TT	AA	AA	CC	CC	TT	TT	AG	AG	CC	AA	GG	GG	GT	TT	AG	TT	CT	AA	CT	NA	CC	TT	AC	AG	TT	CT	AG	AA	CT	CG	CC	TT	TT	TT	AA	GG	GG	TT	AT
TAB-76-01	1	.	Taber	Alberta	Canada	49.8119	-112.168	AA	CT	TT	AA	AA	CC	CC	TT	TT	AG	AG	CC	AA	GG	GG	GT	TT	GG	TT	CC	AA	TT	AA	CC	TT	AA	AG	TT	CC	NA	AA	TT	CG	CC	CC	TT	TT	AA	GG	GG	TT	AA
TB-20	1	.	Taber Provincial Park	Alberta	Canada	49.81	-112.17	AG	CC	TT	AG	AA	CC	CC	TT	TT	AG	GG	CC	AG	GG	GG	GG	TT	AG	TT	CC	AA	TT	AA	CC	GT	CC	AG	TT	CC	AG	AA	CT	CC	CC	CT	TT	TT	AA	GG	GG	TT	AA
TB-21	1	.	Taber Provincial Park	Alberta	Canada	49.81	-112.17	GG	CT	TT	AA	AA	CC	CC	TT	TT	AA	AG	CC	AA	GG	GG	TT	CT	AA	TT	CT	AA	TT	AA	CC	TT	AA	AG	TT	CT	AG	AA	CT	CC	CC	CT	TT	TT	AA	GG	GG	TT	AT
TB-01	1	.	Taber Provincial Park	Alberta	Canada	49.81	-112.17	GG	TT	TT	AA	AA	CT	CC	TT	TT	AA	AG	CC	GG	GG	GG	TT	TT	GG	TT	CC	AA	CC	AG	CC	TT	AA	AG	TT	CC	AA	AA	CC	CG	CC	TT	TT	TT	AA	GG	GG	TT	TT
TB-02	1	.	Taber Provincial Park	Alberta	Canada	49.81	-112.17	AG	TT	TT	AA	AA	CC	CC	TT	TT	AA	GG	CC	AA	GG	GG	TT	CT	AA	TT	CC	AA	TT	AG	CC	TT	CC	AG	TT	CC	AA	AA	CT	CG	CC	CT	TT	NA	AA	GG	GG	TT	AT
TB-10	1	.	Taber Provincial Park	Alberta	Canada	49.81	-112.17	AA	TT	TT	AA	AA	CC	CC	TT	TT	AA	AA	CC	AA	GG	GG	GT	TT	AA	TT	CC	AA	TT	AG	CC	TT	CC	AA	TT	CC	AA	AA	CT	CC	CC	TT	TT	TT	AA	GG	GG	TT	AA
TB-11	1	.	Taber Provincial Park	Alberta	Canada	49.81	-112.17	AA	CC	TT	AA	AA	CC	CC	TT	TT	AA	AG	CC	AA	GG	GG	GG	TT	AG	TT	CC	AA	TT	AG	CC	GG	AA	AA	TT	CC	AG	AA	CC	CG	CC	TT	TT	TT	AA	GG	GG	TT	AT
TB-12	1	.	Taber Provincial Park	Alberta	Canada	49.81	-112.17	AG	CT	TT	AG	AA	CT	CC	TT	TT	AA	GG	CC	AA	AG	GG	TT	CT	AG	TT	CT	AA	CT	AG	CC	TT	AC	GG	TT	CC	AG	AA	CT	GG	CC	CT	TT	TT	AA	GG	AG	TT	TT
TB-13	1	.	Taber Provincial Park	Alberta	Canada	49.81	-112.17	AG	CC	TT	AA	AA	CC	CC	CT	TT	AG	AA	CC	AA	GG	GG	GT	CT	AG	TT	CT	AA	CT	AG	CC	TT	AA	AG	TT	CT	AA	AA	CC	CC	CC	TT	TT	TT	AA	GG	GG	TT	AA
TB-14	1	.	Taber Provincial Park	Alberta	Canada	49.81	-112.17	AA	CT	TT	AG	AA	CC	CC	TT	TT	GG	AA	CC	AA	GG	GG	GT	TT	GG	TT	CC	AA	TT	AG	CC	TT	AA	GG	TT	CT	GG	AA	CT	GG	CC	TT	TT	TT	AA	GG	GG	TT	AT
TB-16	1	.	Taber Provincial Park	Alberta	Canada	49.81	-112.17	AA	TT	TT	AG	AA	CC	CC	TT	TT	AA	GG	CC	AA	GG	AG	TT	CT	GG	TT	CT	AA	TT	AG	CC	GT	AC	AG	TT	CC	AG	AA	CT	CG	CC	CT	TT	TT	AA	GG	GG	TT	AA
TB-17a	1	.	Taber Provincial Park	Alberta	Canada	49.81	-112.17	AA	CT	TT	AA	AA	CC	CC	TT	TT	AG	AG	CC	AA	GG	AG	TT	TT	AG	TT	CC	AA	CT	AG	CC	TT	AC	AA	TT	CC	AA	AA	CT	CG	CC	TT	TT	TT	AA	GG	GG	TT	AA
TB-18	1	.	Taber Provincial Park	Alberta	Canada	49.81	-112.17	AG	CT	TT	AA	AA	CC	CC	TT	TT	AG	AG	CC	AA	GG	GG	GT	CT	GG	TT	CC	AA	CT	AG	CC	TT	AC	AA	CT	CC	AA	AA	CT	GG	CC	CT	TT	TT	AA	GG	GG	TT	AT
TB-19	1	.	Taber Provincial Park	Alberta	Canada	49.81	-112.17	GG	TT	TT	AA	AA	CT	CC	TT	TT	AA	GG	CC	AG	GG	AG	TT	TT	AG	TT	CC	AG	TT	AG	CC	GT	AA	AA	TT	CC	AG	AA	CT	CC	CC	CT	TT	TT	AA	GG	GG	TT	AA
PED_11_QC-1028	1	.	Thedford Mines	Québec	Canada	46.0671	-71.3193	GG	CT	TT	AA	AA	CT	CC	CT	TT	AA	AG	CT	AA	AG	AG	TT	CC	AA	TT	CC	AG	TT	NA	AA	TG	AC	GG	TT	CC	GG	AA	CC	CG	CC	CT	TG	CT	AG	CC	AG	CT	AA
POPLAR_NI-73008-017	1	.	Thibes	Illinois	USA	37.2042	-89.4222	AG	CT	TT	AA	AA	TT	CC	CT	TT	AA	AG	CC	AA	GG	GG	TT	CT	AG	TT	TT	AG	TT	NA	AC	GG	CC	AG	TT	CC	AA	GG	TT	CC	CC	CC	TT	CT	GG	CC	AA	TT	AT
PED_10_QC-0904	1	.	Thurso	Québec	Canada	45.6031	-75.1627	AG	CC	CT	AA	AA	TT	CC	TT	TT	AG	AA	CC	AG	GG	GG	GG	TT	AA	TT	CC	AG	CT	NA	AA	TG	AC	GG	TT	CT	AG	AA	NA	CC	CC	CT	TT	CC	AA	CG	GG	TT	AA
POPLAR_NI-L106-076	1	.	Topeka	Illinois	USA	40.3333	-89.9167	AG	CT	TT	AA	AG	CT	CC	CC	TT	AG	AG	CC	AA	AG	GG	GT	CT	AG	TT	CT	AG	TT	NA	AA	TG	CC	GG	TT	CC	AG	AA	CT	CC	CC	TT	TT	CT	AA	CC	AA	TT	AA
TRE-02	1	.	Trenton	Ontario	Canada	44.1	-77.5774	AG	CC	CT	AA	AA	TT	CC	TT	TT	AA	GG	CC	AG	GG	GG	GT	TT	AA	TT	CC	GG	TT	AG	AC	TT	AC	GG	TT	CC	AA	AG	CT	GG	CC	TT	TG	TT	AA	GG	AG	CT	AA
TRE-03	1	Admixed_subsp_deltoides	Trenton	Ontario	Canada	44.1	-77.5774	GG	CT	TT	AA	AA	CC	CC	TT	CT	AG	GG	CC	AG	AA	GG	TT	CT	AA	TT	CT	GG	TT	AG	AA	TT	AC	AG	TT	CT	AA	AA	CT	GG	CC	CT	TT	TT	AG	GG	GG	CT	TT
TRE-04	1	.	Trenton	Ontario	Canada	44.1	-77.5774	AG	CT	TT	AG	AA	CT	CC	TT	CT	AG	AG	CC	AA	GG	GG	TT	TT	AA	TT	CT	GG	TT	AG	AA	TT	CC	AG	CT	CT	AG	AA	CT	CG	CC	TT	TT	CT	AA	GG	AG	TT	AA
TRE-06	1	.	Trenton	Ontario	Canada	44.1	-77.5774	AG	CC	CT	AA	AG	CT	CC	TT	TT	GG	AG	CT	AG	AG	GG	GT	TT	AA	TT	TT	AG	CT	AG	AA	TT	AC	AG	TT	TT	AG	AA	TT	CG	CC	TT	TT	NA	AG	GG	AG	TT	TT
TRE-07	1	.	Trenton	Ontario	Canada	44.1	-77.5774	AA	CT	CT	AA	AA	CT	CC	CT	CC	AG	GG	CT	AG	GG	GG	GT	CT	AA	TT	TT	GG	TT	AG	CC	TT	CC	AG	TT	CC	GG	AA	TT	CG	CC	TT	TT	TT	AA	CG	GG	CT	AT
TRE-09	1	Admixed_subsp_deltoides	Trenton	Ontario	Canada	44.1	-77.5774	AG	CC	TT	AG	AA	CT	CC	CT	TT	AG	AG	CT	GG	AG	GG	TT	CC	AA	TT	CT	GG	TT	AG	AA	TT	CC	AG	TT	CC	GG	AG	TT	CG	CC	CC	TT	TT	AG	GG	GG	TT	AA
TRE-10	1	.	Trenton	Ontario	Canada	44.1	-77.5774	GG	CT	TT	AA	AA	TT	CC	TT	TT	AA	AA	CT	AG	AG	GG	TT	CT	AA	TT	CC	AG	CT	AG	AC	TT	CC	GG	CT	CC	GG	AA	CT	CG	CC	CT	TT	TT	AG	CG	GG	TT	AA
TRE-16	1	.	Trenton	Ontario	Canada	44.1	-77.5774	GG	TT	CT	AA	AA	CC	CT	TT	TT	AG	AA	CC	AG	AG	GG	TT	TT	AA	TT	CT	AG	TT	AG	AA	TT	CC	AG	TT	CT	GG	AA	CT	CG	CT	CT	TT	CT	AA	GG	GG	TT	AA
TRE-17	1	.	Trenton	Ontario	Canada	44.1	-77.5774	AG	TT	CT	AA	AA	CC	CT	CT	TT	GG	GG	CC	AA	AG	GG	TT	TT	AG	TT	CC	AA	TT	AG	AA	GT	AC	AA	TT	CT	GG	AA	CC	GG	CT	CT	TT	TT	AA	CG	AG	CT	AT
PED_11_QC-1026	1	.	Tring-Jonction	Québec	Canada	46.2439	-71.0322	GG	CT	TT	AA	AA	CC	CC	TT	TT	AA	AA	CT	AA	GG	GG	TT	CT	AA	TT	TT	AA	TT	NA	AC	TT	AC	GG	TT	CC	GG	AA	CT	CG	CC	CT	TT	CC	AA	GG	GG	CT	AA
PE_D_07_TRR_01-0141	1	.	Trois-Rivières	Québec	Canada	46.3178	-72.5717	GG	CT	TT	AA	AA	CT	CC	TT	CT	AG	AG	CC	AA	AA	GG	TT	CT	AA	TT	TT	AG	TT	GG	AA	TT	CC	AG	CT	CC	GG	AA	TT	CG	CC	TT	TT	CT	AA	CG	GG	CT	NA
E9542-37	1	.	Turkey Ridge	South Dakota	USA	43.2436	-97.2795	AG	CT	TT	AA	AA	CT	CC	TT	TT	AA	AG	CC	AA	GG	GG	GG	CT	AG	TT	CC	AG	TT	AA	CC	TT	AC	AA	TT	CT	AA	AA	CC	CG	CC	TT	TT	TT	AA	NA	AG	TT	AT
E9542-18	1	.	Turkey Ridge	South Dakota	USA	43.2436	-97.2795	AG	CC	TT	AA	AA	TT	CC	CT	TT	AA	AG	CC	AA	GG	GG	GT	TT	AA	TT	TT	AA	TT	AG	CC	TT	AC	AG	TT	TT	AA	AG	CT	CC	CC	CT	TT	TT	AA	GG	GG	TT	AT
PED_11_US_NY-1130	1	.	Tyrr	New York	USA	42.9605	-76.8551	AG	CT	CT	AG	AA	CT	CC	TT	CT	AA	AG	CC	AA	AG	GG	GT	TT	AA	TT	CT	AG	TT	NA	AA	TT	AC	GG	TT	CT	GG	AG	TT	CC	CC	TT	TT	CT	AA	CG	AG	TT	AA
POPLAR_NI-N153-053	1	.	Union	Nebraska	USA	41	-95.9167	AG	TT	TT	AA	NA	CC	CC	TT	CT	GG	AA	CC	AA	AG	GG	TT	CC	AG	TT	CC	AG	CT	NA	AA	TT	CC	AG	TT	CT	AG	AG	CT	CG	CC	TT	TT	CT	AG	GG	NA	TT	AA
PED-1300	1	.	Urbana, Champaign County, collected along gravel road, south Lincoln Avenue Urbana	Illinois	USA	40.0759	-88.2186	GG	CT	CT	AA	AA	CT	CC	CT	TT	GG	AA	CC	GG	GG	GG	TT	CT	AG	TT	CC	AA	NA	AG	AC	TT	CC	GG	TT	CC	GG	AA	TT	CC	CC	CT	TT	CC	AA	CG	AG	TT	AT
PED-1302	1	.	Urbana, Champaign County, collected along gravel road, south Lincoln Avenue Urbana	Illinois	USA	40.0759	-88.2186	GG	CC	TT	AA	AA	CC	CC	CT	TT	AG	GG	CC	AA	GG	GG	GT	CT	AA	TT	CT	GG	TT	NA	AA	TT	CC	AG	TT	CC	AG	AG	TT	CC	CC	CT	TT	TT	AA	CC	AA	TT	AA
PED-1304	1	.	Urbana, Champaign County, collected along gravel road, south Lincoln Avenue Urbana	Illinois	USA	40.0759	-88.2186	AG	CC	TT	AA	AA	CT	CT	CT	TT	AA	AG	CC	AA	GG	GG	TT	TT	AA	TT	CT	AA	TT	NA	AC	TT	CC	GG	CT	CC	AG	AG	TT	CC	CT	CT	TT	TT	AG	CG	AA	CT	AA
PED-1305	1	.	Urbana, Champaign County, collected along gravel road, south Lincoln Avenue Urbana	Illinois	USA	40.0759	-88.2186	AG	CC	TT	AA	AA	CC	CT	TT	TT	AA	AA	CC	AG	GG	GG	GT	TT	AA	CT	CT	AG	TT	AG	AA	TG	CC	AG	TT	CC	GG	GG	TT	CG	CT	TT	TT	CC	AA	CG	AA	CT	AA
PED-1293	1	.	Vallonia, Jackson County, Collection area LWB: Muscatatuck river bottoms, Accession NC	Indiana	USA	38.7667	-86.046	GG	CT	TT	AA	AA	TT	CC	TT	TT	AG	AA	CC	AA	GG	GG	GT	CC	AA	TT	TT	AA	TT	NA	AA	TT	CC	AA	TT	CC	GG	AA	TT	CG	CC	TT	TT	TT	AA	CC	AA	CT	TT
PED-1291	1	South_subsp_deltoides	Vallonia, Jackson County, Collection area LWB: Muscatatuck river bottoms, Accession SC	Indiana	USA	38.7663	-86.0458	GG	CT	TT	AG	AA	TT	CC	TT	TT	GG	GG	CC	AA	GG	GG	TT	TT	AA	TT	CT	GG	TT	AG	AA	TT	CC	GG	TT	CC	AG	AG	TT	CG	CC	CT	TT	TT	AA	CC	GG	TT	AA
PED-1290	1	.	Vallonia, Jackson County, Collection area LWB: Muscatatuck river bottoms, Accession SE	Indiana	USA	38.7664	-86.0455	AG	CC	TT	AA	AA	CT	CC	CT	TT	GG	AA	CC	AA	AG	AG	GT	TT	AA	TT	CT	AG	TT	NA	AA	TG	NA	GG	TT	CC	AG	AG	TT	GG	CC	TT	TT	CT	AA	CG	AG	CT	AA
PED-1292	1	South_subsp_deltoides	Vallonia, Jackson County, Collection area LWB: Muscatatuck river bottoms, Accession SW	Indiana	USA	38.7662	-86.0461	AG	TT	TT	AA	AA	CT	CC	CT	TT	GG	AG	CC	AA	AG	GG	TT	CT	AA	TT	TT	AG	TT	AG	AC	TG	CC	GG	TT	CT	AG	AG	TT	GG	CC	CT	TT	TT	AG	CC	AA	CC	AT
PED-1295	1	.	Vallonia, Jackson County, Collection area TRT: Driftwood creek bottoms, Accession E	Indiana	USA	38.803	-86.0821	AG	CC	TT	AA	AA	CC	CC	TT	CC	GG	GG	CC	AA	AG	GG	TT	TT	AA	TT	CC	GG	TT	NA	AA	TT	CC	GG	TT	CT	AA	AG	TT	CC	CC	TT	TT	TT	AG	CG	AA	CT	AT
PED-1294	1	.	Vallonia, Jackson County, Collection area TRT: Driftwood creek bottoms, Accession W	Indiana	USA	38.8027	-86.0828	AG	CC	TT	NA	AG	CT	CT	CT	TT	AG	GG	CC	AG	AA	GG	TT	CT	AA	TT	CC	GG	CT	AG	AA	TG	CC	AG	CT	CT	AA	AA	CT	CC	CT	CT	TT	TT	AA	CC	AA	TT	AA
PED-1297	1	.	Vallonia, Jackson County, Collection area VAL: Vallonia Nursery seedbed volunteers, Accession NE	Indiana	USA	38.8018	-86.0898	GG	CT	TT	AG	AA	CT	CC	TT	TT	GG	AG	CC	AA	GG	GG	GT	CT	AA	CT	CT	AA	TT	AG	AC	TG	CC	AA	CT	CC	GG	AG	TT	CC	CC	TT	TT	TT	AG	CG	AG	CT	AT
PED-1299	1	South_subsp_deltoides	Vallonia, Jackson County, Collection area VAL: Vallonia Nursery seedbed volunteers, Accession NW	Indiana	USA	38.802	-86.0901	AG	CC	TT	AA	AA	CT	CC	TT	CT	GG	GG	CT	AA	AG	AG	TT	CT	AA	TT	CT	AA	TT	AG	AA	TT	CC	AG	TT	CT	AG	AA	TT	CC	CC	TT	TT	TT	AA	CG	AA	CT	AT
PED-1296	1	.	Vallonia, Jackson County, Collection area VAL: Vallonia Nursery seedbed volunteers, Accession SE	Indiana	USA	38.8016	-86.0896	GG	CC	TT	AG	AA	CT	CT	CT	TT	GG	AG	CT	AA	AA	GG	GT	CT	AA	TT	CT	GG	CT	AG	AA	TT	CC	AG	TT	CC	GG	AG	TT	CG	CT	TT	TT	CT	AG	CC	AG	CT	AA
PED-1298	1	.	Vallonia, Jackson County, Collection area VAL: Vallonia Nursery seedbed volunteers, Accession SW	Indiana	USA	38.8016	-86.09	AG	CC	TT	AA	AA	CT	CC	TT	TT	AG	AG	CC	AA	AG	GG	GT	CC	AA	TT	CT	GG	CT	AG	AA	TT	CC	AG	CT	TT	AA	AG	TT	CC	CC	CT	TT	TT	GG	CC	AA	TT	AA
POPLAR_NI-73019-008	1	South_subsp_deltoides	Valmeyer	Illinois	USA	37.3	-90.2917	AG	CT	TT	GG	AA	CC	TT	CT	TT	GG	AA	CC	AA	GG	GG	TT	TT	AA	CT	CT	AG	NA	NA	AA	TG	CC	GG	TT	CC	AA	GG	TT	CC	TT	TT	TT	CC	AA	GG	AG	CC	AT
POPLAR_NI-73019-021	1	.	Valmeyer	Illinois	USA	37.3	-90.2917	GG	CC	TT	GG	AA	CC	TT	TT	CT	GG	AG	CT	AA	GG	GG	TT	CT	AA	CT	CT	AA	CT	NA	AA	TG	CC	AG	TT	CT	AA	GG	TT	CG	TT	TT	TT	TT	AA	CG	AG	CT	AT
PED_11_QC-1077	1	.	Vankleek Hill	Ontario	Canada	45.5242	-74.6701	GG	CT	CT	AA	AA	TT	CC	CT	TT	AA	AA	CT	AA	AG	AG	TT	CC	AA	TT	TT	AA	TT	NA	AC	TG	CC	AA	TT	CC	AA	AG	CT	CG	CC	CT	TG	CC	AG	GG	GG	TT	AA
PED_11_QC-1073	1	.	Verchère	Québec	Canada	45.8002	-73.278	AG	CC	TT	AA	AA	CT	CC	TT	TT	GG	AA	CT	AG	AG	GG	TT	CT	AA	TT	CT	AA	CT	NA	AA	TG	CC	GG	TT	CC	AG	AG	CT	CG	CC	TT	TG	CC	AG	GG	AG	CT	AA
PED_11_US_VT-1110	1	.	Vergennes	Vermont	USA	44.1899	-73.3195	GG	TT	TT	AA	AA	CC	CC	TT	TT	AG	AA	CT	AG	GG	GG	GT	CC	AA	TT	TT	AA	NA	AG	AA	TT	CC	GG	CC	CT	NA	AG	CT	CG	CC	TT	TT	CC	AA	CC	AG	TT	AT
EMB-14	1	.	Verger	Alberta	Canada	50.92	-111.9	AA	CT	TT	AG	AA	CC	CC	TT	TT	AG	AG	CC	AA	GG	GG	TT	CC	AG	TT	CC	AA	TT	NA	CC	GG	AC	GG	TT	CT	AG	AA	CT	CG	CC	CT	TT	TT	AA	GG	GG	TT	AA
EB-40	1	.	Verger	Alberta	Canada	50.92	-111.9	AG	CT	TT	AA	AA	CC	CC	TT	TT	AA	GG	CC	AA	GG	GG	TT	TT	AG	TT	CC	AA	TT	AG	CC	TT	AA	AG	TT	CT	AG	AA	TT	CG	CC	TT	TT	TT	AA	GG	GG	TT	AT
EMB-01	1	.	Verger	Alberta	Canada	50.92	-111.9	AA	TT	TT	AG	AA	CC	CC	CC	TT	AA	GG	CC	AG	GG	GG	GG	CT	AG	TT	CC	AA	CT	AG	CC	GT	AC	AA	TT	CT	GG	AA	TT	CG	CC	CT	TT	TT	AG	GG	AG	TT	AT
EMB-02	1	.	Verger	Alberta	Canada	50.92	-111.9	GG	TT	TT	AA	AA	CC	CC	CC	TT	AG	AA	CC	AA	GG	GG	TT	TT	AA	TT	TT	AA	CT	AG	CC	TT	AC	GG	TT	CT	AA	AA	TT	CC	CC	CT	TT	TT	AA	GG	GG	TT	AT
EMB-03	1	.	Verger	Alberta	Canada	50.92	-111.9	AG	CT	TT	AA	AA	CC	CC	TT	TT	AG	GG	CC	AA	AG	GG	TT	CT	AG	TT	CT	AA	CT	AG	CC	TT	AA	GG	TT	CC	GG	AA	TT	GG	CC	TT	TT	TT	AG	GG	GG	TT	AA
EMB-04	1	.	Verger	Alberta	Canada	50.92	-111.9	AA	TT	TT	AA	AA	CC	CC	TT	TT	AA	AG	CC	AA	GG	GG	GT	CC	AG	TT	CC	AA	TT	AG	CC	TT	AA	AG	TT	CC	AA	AA	CT	GG	CC	CT	TT	TT	AG	GG	GG	TT	AT
EMB-09	1	.	Verger	Alberta	Canada	50.92	-111.9	AG	TT	TT	AG	AA	TT	CC	TT	TT	GG	AA	CC	AA	GG	GG	GT	CT	AG	TT	CC	AA	TT	AG	CC	GG	AA	AA	TT	CC	AA	AA	TT	CG	CC	TT	TT	TT	AA	GG	GG	TT	AA
EMB-19	1	.	Verger	Alberta	Canada	50.92	-111.9	AA	CC	TT	AG	AA	CC	CC	TT	TT	AG	GG	CC	AA	AA	GG	GT	TT	AG	TT	CC	AA	TT	AG	CC	GT	AC	AA	TT	CT	AG	AA	CT	CG	CC	TT	TT	TT	AG	GG	GG	TT	AT
EMB-20	1	.	Verger	Alberta	Canada	50.92	-111.9	AA	CC	TT	AA	AA	CC	CC	TT	TT	AG	AG	CC	AA	GG	GG	GT	CC	GG	TT	CC	AA	CT	AG	CC	TT	AA	AA	TT	TT	GG	AA	TT	GG	CC	TT	TT	TT	AA	GG	GG	TT	TT
PED_11_QC-1034	1	.	Victoriaville	Québec	Canada	46.0518	-71.9769	GG	TT	TT	AA	AA	CT	CC	CT	CT	AG	AA	CC	AA	GG	AG	GT	CT	AA	TT	TT	AG	CT	NA	AA	TG	CC	GG	TT	CC	AG	AA	CC	CC	CC	TT	TT	CC	GG	CG	GG	CC	AA
PED_11_QC-1032	1	.	Victoriaville	Québec	Canada	46.0693	-71.9477	GG	CC	CT	AA	AA	CT	CC	TT	TT	AA	GG	CT	AG	GG	AG	TT	TT	AA	TT	TT	AA	NA	NA	AA	TT	CC	GG	TT	CC	AA	AA	TT	CG	CC	CC	TT	TT	AA	CG	GG	CT	AA
PED_11_QC-1033	1	.	Victoriaville	Québec	Canada	46.077	-71.9423	AG	CC	TT	AA	AA	CC	CC	TT	TT	AA	AA	CT	GG	AG	AG	TT	TT	AA	TT	CC	AA	CT	NA	AA	TT	AC	AG	TT	CC	AA	AA	CT	CG	CC	CC	TT	CC	AA	GG	GG	TT	AA
PED_11_QC-1035	1	Northeast_subsp_deltoides	Victoriaville	Québec	Canada	46.0473	-71.9338	GG	CC	TT	AA	AA	CT	CC	CT	TT	AG	AA	CT	AG	AG	GG	TT	TT	AA	TT	TT	AA	CT	NA	AA	TG	CC	GG	CT	CT	AG	AA	CC	GG	CC	CC	TG	CC	AA	CG	GG	CT	AA
PED_11_QC-1036	1	.	Victoriaville	Québec	Canada	46.0419	-71.9274	GG	CT	CC	AA	AA	CC	CC	CT	CT	AG	AA	CT	AA	GG	GG	GT	TT	AA	TT	CT	AA	TT	NA	AA	TG	CC	AG	CT	CT	AG	AA	CC	CC	CC	CT	TT	CC	GG	GG	GG	CT	AA
PED_12_US_MN-28-48	1	.	Wabasha	Minnesota	USA	44.371	-92.0382	GG	CC	TT	AA	AA	CC	CC	CT	CT	GG	AA	TT	AA	GG	GG	TT	CT	AA	TT	CC	AA	TT	NA	CC	TG	CC	GG	TT	CC	AA	AA	CC	CG	CC	CT	TT	CT	AA	GG	GG	CT	AA
PED_12_US_MN-29-40	1	.	Wabasha	Minnesota	USA	44.371	-92.0382	AG	CT	CT	AA	AA	CT	CC	TT	TT	NA	AG	CC	AA	GG	GG	TT	TT	AA	TT	CT	AG	TT	NA	CC	TG	AC	AA	TT	CC	AA	AA	CC	CG	CC	CT	TT	TT	AA	GG	GG	TT	AA
PED_12_US_MN-31-46	1	.	Wabasha	Minnesota	USA	44.371	-92.0382	AA	CT	CT	AA	AA	CT	CC	CT	TT	AG	AG	CC	AG	AG	GG	GT	TT	AA	TT	CC	AA	NA	NA	AC	TG	CC	AA	TT	CC	AA	AA	CT	CC	CC	CT	TT	TT	GG	GG	GG	TT	AA
PED_12_US_MN-50-50	1	.	Wabasha	Minnesota	USA	44.371	-92.0382	AA	CT	TT	AA	AA	CT	CC	CC	TT	GG	AG	CC	GG	GG	GG	TT	CT	AG	TT	CC	AA	TT	NA	AC	TT	CC	AG	TT	CT	AG	GG	CT	GG	CC	TT	TT	NA	AG	GG	GG	TT	AT
PED_12_US_MN-51-36	1	.	Wabasha	Minnesota	USA	44.371	-92.0382	AA	TT	CT	AA	AA	CC	CC	CT	CT	GG	AA	CC	AA	GG	GG	TT	CT	AG	TT	CC	AA	TT	NA	AC	GG	AC	AG	TT	CC	AA	AA	CT	GG	CC	CC	TT	TT	AG	GG	GG	TT	AA
PED_12_US_MN-52-19	1	.	Wabasha	Minnesota	USA	44.371	-92.0382	AA	CT	TT	AA	AA	CT	CC	CT	TT	AG	GG	CC	AA	AG	GG	TT	TT	AA	TT	TT	AG	CT	NA	CC	TG	AC	AG	TT	CT	AG	AA	CT	CC	CC	TT	TT	TT	AA	GG	GG	CT	AA
PED_12_US_MN-53-30	1	.	Wabasha	Minnesota	USA	44.371	-92.0382	AA	TT	TT	AA	AA	CT	CC	CT	CT	GG	AA	CC	AG	GG	GG	GT	TT	AA	TT	CT	AA	CT	NA	AA	TT	CC	AG	CT	TT	AG	AA	TT	CG	CC	CT	TT	NA	AA	GG	GG	TT	AA
POPLAR_NI-73026-021	1	.	Ware	Illinois	USA	37.425	-89.3944	GG	CC	TT	AG	AA	CC	CT	TT	TT	AG	AA	CC	GG	GG	GG	GT	CT	AA	CT	CC	AG	CT	NA	AA	TT	CC	GG	TT	CT	AG	AA	TT	CC	CT	TT	TT	CC	AG	CC	AA	TT	AT
WIS-304	1	.	Weir Island en face de Lethbridge University	Alberta	Canada	49.6815	-112.854	AA	CT	TT	AA	AA	CC	CC	TT	TT	AA	AA	CC	AA	GG	GG	TT	TT	AG	TT	CT	AA	TT	AG	CC	GT	CC	GG	TT	CC	AG	AA	CC	CG	CC	CT	TT	TT	AA	GG	GG	TT	AA
WIS-347	1	.	Weir Island en face de Lethbridge University	Alberta	Canada	49.6815	-112.854	AA	CT	TT	AA	AA	CC	CC	TT	TT	AA	AA	CC	AA	GG	GG	TT	CT	GG	TT	CC	AG	TT	AG	CC	GT	AA	AA	TT	CC	AA	AA	CT	CG	CC	CT	TT	TT	AA	GG	GG	TT	AA
PED_11_US_VT-1108	1	.	West Shore	Vermont	USA	44.7072	-73.3437	GG	CT	CT	AA	AA	CC	CT	TT	CC	AG	AG	CC	AG	GG	GG	TT	CT	AA	TT	CC	AG	NA	AG	AA	GG	CC	AG	TT	CC	NA	AA	TT	CC	CT	CT	TT	CT	AA	CG	GG	TT	AA
POPLAR_NI-192-083	1	.	White House	Ohio	USA	41.75	-83.9167	GG	CC	CT	AG	AA	TT	CC	CT	TT	AA	AA	CC	AG	AA	GG	TT	CT	AA	TT	CC	AG	TT	NA	AA	TT	CC	AG	TT	CC	AA	AA	TT	CG	CC	TT	TT	CT	AA	CC	AG	TT	AA
POPLAR_NI-H192-035	1	.	White House	Ohio	USA	41.75	-83.9167	GG	CC	CT	AG	AA	TT	CC	TT	TT	AG	AA	CC	GG	GG	GG	TT	TT	AA	TT	CT	AA	TT	NA	AA	TT	CC	AG	TT	CC	AG	AG	CT	CG	CC	TT	TT	TT	AA	CG	AA	TT	AA
POPLAR_NI-H192-128	1	.	White House	Ohio	USA	41.75	-83.9167	GG	CC	TT	AA	AA	TT	CC	TT	CT	AG	AA	CC	AG	AA	GG	TT	TT	AA	TT	TT	AA	TT	NA	AA	TT	CC	AA	TT	CC	AG	AA	CT	CG	CC	TT	TT	TT	AG	CC	AG	TT	AA
PED_11_QC-1118	1	.	White River Jonction	Vermont	USA	43.6574	-72.3332	AG	CC	TT	AG	AA	CT	CC	TT	TT	AA	GG	CC	AA	AG	GG	TT	CT	AA	TT	CC	GG	TT	AG	AA	TT	CC	AG	TT	CT	AA	AA	TT	CC	CC	CC	TT	TT	AA	CG	AA	TT	AT
POPLAR_NI-187-008	1	.	Wightmen's Grove	Ohio	USA	41.4167	-83	GG	CC	TT	NA	AA	CC	CC	TT	CT	GG	AA	CT	AG	AG	GG	TT	TT	AA	TT	CT	AG	TT	NA	AC	GG	CC	AA	CT	CT	AA	AA	TT	CG	CC	CT	TG	CC	AA	CC	AA	TT	AA
E9546-10	1	.	Winfred	South Dakota	USA	43.9973	-97.3623	AG	TT	TT	AA	AA	CT	CC	TT	CT	AA	AG	CC	AA	AG	GG	GT	TT	AA	TT	CC	AA	CT	AG	CC	TT	AA	AG	CT	CC	AG	AA	CT	CG	CC	CT	TT	TT	AA	GG	GG	TT	AA
E9546-38	1	.	Winfred	South Dakota	USA	43.9973	-97.3623	AA	CC	TT	AA	AA	CC	CC	TT	CT	AA	AA	CC	AA	GG	GG	GG	CT	AG	TT	CC	AG	CT	AG	CC	TT	AA	AA	TT	CT	AA	AA	TT	CC	CC	TT	TT	CT	AG	GG	GG	TT	AA
PED_12_US_MN-55-53	1	.	Winona	Minnesota	USA	44.0479	-91.6404	AA	CT	TT	AA	AA	CC	CC	CT	TT	AG	AG	CC	AA	AG	GG	GG	CT	GG	TT	CC	AG	CT	NA	CC	TT	AC	AG	CC	CT	AA	AG	CC	CG	CC	CT	TT	TT	AA	NA	GG	TT	AA
PED_11_US_VT-1117	1	.	Woodstock	Vermont	USA	43.5881	-72.6355	GG	CC	CT	AA	AA	CC	CC	TT	TT	GG	AA	CC	AA	AG	GG	GG	CT	AA	TT	CT	GG	TT	AG	AA	TT	CC	AG	TT	CC	AG	AA	CT	CC	CC	CT	TT	CC	AG	GG	GG	TT	AA
PED_12_US_MN-36-54	1	.	Wright	Minnesota	USA	46.6716	-93.0074	AG	CC	TT	AA	AA	CC	CT	TT	CC	GG	AG	CC	AG	AG	AA	GT	CT	AA	TT	CC	AA	CC	NA	AC	TG	CC	AA	TT	CC	AA	AA	CT	CC	CT	CT	TT	TT	AA	GG	GG	TT	AA
PED_12_US_MN-37-53	1	.	Wright	Minnesota	USA	46.6716	-93.0074	AG	TT	TT	AA	AA	TT	CC	TT	TT	AG	AG	CC	GG	GG	AG	NA	CT	AG	TT	CT	AA	TT	NA	AC	TT	AC	AA	TT	CT	GG	AA	TT	CG	CC	CT	TT	NA	AA	GG	GG	TT	AA
WOS-062-01	1	.	Writing-on-Stone park	Alberta	Canada	49.083	-111.619	GG	CT	TT	AA	AA	CT	CC	TT	TT	AA	GG	CC	AA	GG	GG	GG	TT	AG	TT	CC	AA	NA	AG	CC	TT	AA	GG	TT	CC	NA	AA	CC	CC	CC	TT	TT	TT	AG	GG	GG	TT	AA
WOS-061-01	1	Subsp_monilifera	Writing-on-Stone park	Alberta	Canada	49.0831	-111.619	AG	CT	TT	AA	AA	CT	CC	TT	TT	AG	GG	CC	AA	GG	GG	GT	CT	AG	TT	CT	AA	NA	AG	CC	TT	AC	AG	TT	CC	NA	AA	TT	CG	CC	TT	TT	TT	AA	GG	GG	TT	AA
WOS-064-01	1	.	Writing-on-Stone park	Alberta	Canada	49.0822	-111.618	GG	CT	TT	AG	AA	CC	CC	TT	TT	AA	GG	CC	AA	GG	GG	TT	CT	GG	TT	CC	AA	CT	AG	CC	TT	AC	AG	TT	CT	NA	AA	CC	CG	CC	TT	TT	TT	AA	GG	GG	TT	AA
WOS-060-01	1	.	Writing-on-Stone park	Alberta	Canada	49.0833	-111.618	AG	TT	TT	AA	AA	CT	CC	TT	TT	AG	GG	CC	AA	GG	GG	GG	CC	AG	TT	CC	AA	NA	AG	CC	TT	AC	AG	TT	CC	NA	AA	CT	CC	CC	TT	TT	TT	AA	GG	GG	TT	AA
WOS-056	1	.	Writing-on-Stone park	Alberta	Canada	49.0836	-111.617	AA	CC	TT	AA	AA	CT	CC	TT	TT	AG	AG	CC	AA	GG	GG	GG	TT	AG	TT	CT	AA	TT	AG	CC	TT	AC	GG	TT	CC	AA	AA	CT	CG	CC	TT	TT	TT	AA	GG	AG	TT	AA
WOS-047	1	.	Writing-on-Stone park	Alberta	Canada	49.0823	-111.617	AG	CT	TT	AA	AA	CC	CC	TT	TT	AG	GG	CC	AA	GG	GG	TT	TT	AG	TT	CC	AA	TT	AA	CC	TT	AC	AG	TT	CC	AG	AA	CT	GG	CC	CT	TT	TT	AA	GG	GG	TT	AT
WOS-057	1	.	Writing-on-Stone park	Alberta	Canada	49.0837	-111.617	AG	TT	TT	AA	AA	CT	CC	TT	TT	AA	GG	CC	AA	GG	GG	GT	CC	AG	TT	CC	AA	TT	AG	CC	TT	AC	GG	TT	CC	AG	AA	TT	CC	CC	TT	TT	TT	AA	GG	GG	TT	AA
WOS-046	1	.	Writing-on-Stone park	Alberta	Canada	49.0823	-111.616	AG	CT	TT	AA	AA	CC	CC	TT	TT	AG	AG	CC	AA	GG	GG	GT	CT	AA	TT	CC	AA	TT	NA	CC	GG	AA	GG	TT	CC	AG	AA	CC	CG	CC	CT	TT	TT	AA	GG	GG	TT	AA
WOS-044-01	1	.	Writing-on-Stone park	Alberta	Canada	49.0823	-111.616	AA	CC	TT	AG	AA	CC	CC	TT	TT	AA	AG	CC	AA	GG	GG	GG	TT	GG	TT	CC	AA	TT	AG	CC	GT	AA	AG	TT	CC	NA	AA	TT	CC	CC	TT	TT	TT	AA	GG	GG	TT	AT
WOS-045	1	.	Writing-on-Stone park	Alberta	Canada	49.0823	-111.616	GG	TT	TT	AG	AA	CT	CC	TT	TT	AA	GG	CC	AA	GG	GG	TT	TT	AG	TT	CT	AA	CC	AG	CC	GG	AA	AG	TT	CC	GG	AA	CT	GG	CC	TT	TT	TT	AA	GG	GG	TT	AT
WOS-052	1	.	Writing-on-Stone park	Alberta	Canada	49.0812	-111.616	AA	TT	TT	AG	AA	CC	CC	TT	TT	AA	GG	CC	AA	GG	GG	GG	TT	AG	TT	CC	AA	TT	AG	CC	TT	AC	GG	TT	CC	AG	AA	CT	CG	CC	TT	TT	TT	AG	GG	AA	TT	AA
WOS-049	1	.	Writing-on-Stone park	Alberta	Canada	49.0821	-111.615	AA	CC	TT	AG	AA	CT	CC	TT	TT	AA	GG	CC	AA	GG	GG	TT	TT	GG	TT	CT	AA	TT	AA	CC	TT	AA	AG	TT	CC	AA	AA	CC	CG	CC	TT	TT	TT	AA	GG	GG	TT	AT
WOS-048	1	.	Writing-on-Stone park	Alberta	Canada	49.082	-111.615	AA	CT	TT	AA	AA	CC	CC	TT	TT	AA	AA	CC	AA	AG	GG	TT	CT	AA	TT	CC	AA	CC	AG	CC	GG	AC	AA	TT	CC	AA	AA	TT	CC	CC	TT	TT	TT	AA	GG	GG	TT	AA
WOS-054-01	1	.	Writing-on-Stone park	Alberta	Canada	49.0827	-111.615	AG	CT	TT	AA	AA	CC	CC	TT	TT	AA	AA	CC	AA	GG	GG	GT	CT	AG	TT	CT	AA	NA	AG	CC	GT	AA	AG	TT	CT	NA	AA	CC	CG	CC	TT	TT	TT	AA	GG	GG	TT	AA
WOS-031	1	.	Writing-on-Stone park	Alberta	Canada	49.0826	-111.615	AA	CC	TT	AG	AA	CT	CC	TT	TT	AG	AA	CC	AA	GG	GG	GG	TT	AG	TT	CC	AG	TT	AG	CC	GT	AC	GG	TT	CT	AG	AA	CC	CG	CC	TT	TT	TT	AA	GG	GG	TT	AA
WOS-037	1	Subsp_monilifera	Writing-on-Stone park	Alberta	Canada	49.0833	-111.615	AG	CT	TT	AG	AA	CC	CC	TT	TT	AG	AG	CC	AA	GG	GG	GG	CT	GG	TT	CT	AA	TT	AG	CC	TT	AA	GG	TT	CT	AG	AA	CT	CC	CC	TT	TT	TT	AA	GG	AG	TT	AA
WOS-034	1	.	Writing-on-Stone park	Alberta	Canada	49.083	-111.615	GG	CT	TT	AA	AA	CT	CC	TT	TT	AA	AG	CC	AA	GG	GG	GG	CT	AG	TT	CC	AA	TT	AG	CC	TT	AA	AG	TT	CT	AG	AA	CC	CC	CC	TT	TT	TT	AG	GG	GG	TT	AA
WOS-032	1	.	Writing-on-Stone park	Alberta	Canada	49.0827	-111.615	AA	CC	TT	AA	AA	CC	CC	TT	TT	AA	AG	CC	AA	GG	GG	GT	CC	AG	TT	CT	AA	CT	NA	CC	TT	AC	AG	TT	CC	GG	AA	CT	CC	CC	CC	TT	TT	AA	GG	GG	TT	AT
WOS-033	1	.	Writing-on-Stone park	Alberta	Canada	49.0827	-111.615	AG	CC	TT	AA	AA	CC	CC	CT	TT	AA	AA	CC	AA	GG	GG	GT	TT	AG	TT	CC	AA	CT	AG	CC	TT	AA	GG	TT	CC	GG	AA	CT	CG	CC	CT	TT	TT	AA	GG	GG	TT	AA
WOS-035	1	.	Writing-on-Stone park	Alberta	Canada	49.0831	-111.615	AG	CC	TT	AA	AA	CC	CC	TT	TT	AG	AG	CC	AA	GG	GG	GT	CT	AA	TT	CC	AA	TT	AG	CC	TT	AC	AG	TT	CC	AG	AA	CC	CG	CC	TT	TT	TT	AA	GG	GG	TT	AT
WOS-036	1	.	Writing-on-Stone park	Alberta	Canada	49.0832	-111.615	AG	CT	TT	AG	AA	CT	CC	TT	TT	AA	AA	CC	AA	GG	GG	GT	CT	AA	TT	CT	AA	TT	AG	CC	TT	AA	AG	TT	CT	AG	AA	CT	CC	CC	TT	TT	TT	AA	GG	GG	TT	AA
PED_11_QC-1091	1	.	Yamachiche	Québec	Canada	46.2682	-72.8003	GG	TT	CT	AA	AA	CC	CC	TT	CC	GG	AG	CT	AG	AG	AG	GT	CC	AG	TT	CC	AG	TT	NA	AA	TG	CC	GG	TT	CC	AG	AA	CT	CG	CC	CC	TT	CT	AG	GG	AG	CT	AT
PED-1249	1	.	Yamachiche	Québec	Canada	46.268	-72.801	AG	CC	TT	AA	AA	CC	CC	CT	TT	AG	AA	CT	AA	GG	AG	TT	CC	AA	TT	CT	GG	TT	NA	AA	TG	CC	AG	CT	CT	GG	AA	TT	CG	CC	CC	TT	CC	AG	CG	GG	CC	AA
COL-05	1	.	Yellowstone River, Columbus,	Montana	USA	45.6366	-109.252	AG	CT	TT	AA	AA	CC	CC	TT	TT	AG	AG	CC	AA	GG	GG	GG	CC	AG	TT	CC	AA	TT	NA	CC	TT	AC	AA	TT	CC	AA	AA	TT	CG	CC	TT	TT	TT	AA	GG	GG	TT	AA
COL-01	1	.	Yellowstone River, Columbus,	Montana	USA	45.6366	-109.252	AG	CT	TT	AA	AA	CT	CC	TT	TT	GG	GG	CC	AA	GG	GG	TT	CT	AG	TT	CC	AA	TT	AG	CC	TT	CC	AA	TT	CC	AG	AA	TT	GG	CC	TT	TT	TT	AA	GG	GG	TT	AA
COL-02	1	.	Yellowstone River, Columbus,	Montana	USA	45.6366	-109.252	AG	TT	TT	AA	AA	CC	CC	TT	TT	AG	AA	CC	AA	GG	GG	TT	TT	AG	TT	CC	AG	TT	AG	CC	TT	CC	AA	TT	CC	AA	AA	CT	GG	CC	TT	TT	TT	AG	GG	GG	TT	AA
COL-03	1	.	Yellowstone River, Columbus,	Montana	USA	45.6366	-109.252	AA	CC	TT	AA	AA	CC	CC	TT	TT	AG	GG	CC	AA	GG	GG	TT	CT	GG	TT	CC	AA	TT	AG	CC	GT	AC	AA	TT	CC	AG	AA	TT	CC	CC	CT	TT	TT	AG	GG	GG	TT	AT
COL-04	1	.	Yellowstone River, Columbus,	Montana	USA	45.6366	-109.252	AG	CT	TT	AA	AA	CC	CC	TT	TT	AG	AA	CC	AA	GG	GG	GT	CT	AG	TT	CC	AA	TT	AG	CC	TT	AC	AG	TT	CT	AG	AA	TT	GG	CC	TT	TT	TT	AA	GG	GG	TT	AA
COL-06	1	.	Yellowstone River, Columbus,	Montana	USA	45.6366	-109.252	AG	TT	TT	AA	AA	CT	CC	TT	TT	AG	AA	CC	AA	GG	GG	TT	TT	GG	TT	CC	AA	TT	AG	CC	GT	AA	AA	TT	CC	GG	AA	TT	CG	CC	TT	TT	TT	AG	GG	GG	TT	AA
COL-07	1	.	Yellowstone River, Columbus,	Montana	USA	45.6366	-109.252	GG	CT	TT	AA	AA	CC	CC	TT	TT	AA	GG	CT	AA	GG	GG	TT	TT	AG	TT	CC	AA	TT	AG	CC	TT	AC	AA	TT	CC	AA	AA	CC	GG	CC	TT	TT	TT	AA	GG	GG	TT	AA
COL-08	1	.	Yellowstone River, Columbus,	Montana	USA	45.6366	-109.252	AA	CT	TT	AA	AA	CC	CC	TT	TT	AA	AA	CC	AA	GG	GG	TT	CC	AA	TT	CC	AA	TT	AG	AC	GT	AA	AA	TT	CC	AA	AA	CC	CG	CC	CC	TT	TT	AA	GG	GG	TT	AA
COL-09	1	.	Yellowstone River, Columbus,	Montana	USA	45.6366	-109.252	AA	TT	TT	AA	AA	CC	CC	TT	TT	AA	AG	CC	AA	GG	GG	TT	CT	AA	TT	CC	AG	TT	AG	CC	GT	AC	AA	TT	CC	AA	AA	CT	CG	CC	CT	TT	TT	AA	GG	GG	TT	AT
POPLAR_NI-H200-010	1	.	Zanesville	Ohio	USA	39.9167	-82	GG	CC	TT	AA	AA	CT	CT	TT	TT	AG	GG	CT	AA	AA	GG	TT	CT	AA	TT	CC	AG	TT	NA	AA	TT	AA	GG	TT	CT	AG	AA	TT	CG	CT	TT	GG	TT	AA	GG	AA	CT	AA
[truncated: 57 more columns]
